# Supplementary material for: Machine learning-driven dissection of the obesity-ccRCC interface: FCGR2A emerges as a central coordinator of tumor-immune crosstalk
Source: Front Oncol. 2025 Oct 22;15:1598007. doi: 10.3389/fonc.2025.1598007 (PMC12586000; doi:10.3389/fonc.2025.1598007)
Supplement: Supplementary Table 1 — Co-dysregulated genes. [file Table1.xlsx]

## Sheet: selected_columns
id	logFC	pvalue
NETO2	3.16856202517085	8.19569555989518e-142
GPD1L	-1.7326	8.38262702173228e-141
FPR3	2.28382131631156	3.5469623292505e-119
CXCR4	2.36374106041961	9.6028764320063e-119
TYROBP	2.46890346942212	1.50865146754587e-112
RASSF2	1.84928175473619	4.04711888384612e-112
CD300A	2.13322905363065	1.84035369741599e-110
AZGP1	-3.25557	5.11524360375762e-110
ITGB2	2.36136492269346	3.24499033158684e-109
C1QC	2.73054132329397	3.42279695350392e-109
MS4A6A	2.26166488064322	1.31542107742236e-108
TBXAS1	1.56012614623869	3.98510945932014e-108
C1QB	2.77659692093467	4.09595439724126e-105
ITGA4	1.7193325156407	2.20902945103463e-104
FCER1G	2.22393366647236	3.00285669977259e-103
RGS1	3.29273096841708	4.71753343665705e-103
TREM2	3.0767630967412	6.68558276322955e-100
C1orf162	2.07231808179145	1.26622614006966e-99
MCOLN3	-1.80736	1.43165559956807e-98
CD86	1.7351870561206	4.9290406830123e-98
CTSS	1.89918522115829	5.08793135473885e-97
TLR7	1.94491160382914	5.78164526811132e-96
MSR1	1.71632574823617	2.32236710278425e-95
NCKAP1L	1.81490734217085	1.21964771784489e-93
PARVG	1.72006056028643	3.15969850271227e-93
CD84	1.3132816871809	6.56518224245879e-93
MNDA	1.68810946873618	2.41749180967425e-92
C1QA	2.25478313088693	5.66259559055616e-91
TLR8	1.8316258203392	1.38326879254845e-87
CD33	1.90901611486935	9.6792392622059e-87
DOCK2	1.87672800127387	1.99446445931669e-86
IDO1	2.67796468034925	4.94421073941341e-86
IGSF6	1.9740704405402	6.43311604439575e-86
CD53	1.44218840077639	6.60064191401639e-86
ALOX5	1.7043551271206	1.43112703691569e-85
MSC	1.76617354214824	3.26495740197463e-85
HCK	1.52385933339949	3.39058752736032e-85
IL10RA	1.68616658153768	4.06459066382401e-85
HLA-DMB	1.66790606217588	7.1194555999319e-85
CLEC7A	1.41274953877889	8.71256056923305e-85
GLIPR1	1.63831481818844	9.99851276157627e-85
BTK	1.87383207256783	1.31665695757855e-84
EVI2B	1.49775025190704	1.41729007415178e-84
LILRB2	1.64507180804774	2.32678535295667e-83
RNASE6	1.87536927590452	1.89644990665211e-82
EMILIN2	1.37869916872864	2.94798011213317e-82
LCP1	1.78633786776884	3.66696710023728e-81
EVI2A	1.5542926823417	1.82189924229197e-79
RAC2	2.25920500360804	2.73827147890333e-79
CXCL16	1.14110610795226	2.99909052271875e-79
RRM2	1.61046177284422	3.17994583517389e-79
FCGR2A	1.40618349722864	4.76720303241529e-79
C3AR1	1.49320717486684	5.31187762324068e-79
PLEK	1.87622158281155	1.82133348702406e-78
CD163	2.00120748121357	5.25634246382335e-78
CD14	1.67863622852009	1.44735184609717e-77
CORO1A	2.29984224736683	2.47249238179754e-76
CCL5	2.47065386409548	3.92014236483551e-76
CYBB	1.42694146247236	4.35894708019765e-76
CSF1R	1.60597002053267	6.16646501115322e-75
GPR65	1.66098861727637	3.51057890212674e-73
FGR	1.10908406645729	5.47974345617583e-73
SPI1	1.77718618943467	1.49142159490505e-72
MS4A4A	1.47447251646984	3.90414704635752e-72
CXCL10	2.49532382569095	1.32229718067007e-71
PLA2G7	2.33439279603769	2.17826813774531e-71
ITGAM	1.13844029620855	3.30360597406256e-71
NCF4	1.32353906615075	4.03962666580568e-70
AOAH	1.24351305706281	1.00174115853885e-69
CPNE4	-1.3543	1.01945070923968e-69
VAV1	2.19930453099748	1.25357120828324e-69
SLAMF8	1.67537540965076	1.36613974183776e-69
ABCC3	1.29453552772612	3.26814287204998e-68
KCNMA1	1.24884974324371	3.48966452708276e-68
MYO1F	1.17307196165829	5.83645897935732e-68
CISH	-1.00385	2.13312768231648e-66
LYZ	2.19983553264322	2.40650612677265e-66
CD37	1.6091364140201	4.00710498269829e-66
PTPRC	1.44666897940452	4.30799008355023e-66
MPZL2	1.02085709132161	5.52933115517311e-66
LGALS9	1.10224455780653	6.45025484577279e-66
BCAT1	1.44445953876633	2.42434581311127e-64
ITGAX	1.2567461544196	3.43248518747661e-64
IKZF1	1.04428132984171	8.95999147171157e-64
SLC27A2	-2.39612	1.80773638123521e-63
NLRC4	1.17177343708543	3.31025176221517e-63
ITGAL	1.21426883971608	1.24878282915785e-62
FERMT3	1.64236499239196	3.48197556912905e-62
GAPT	1.34283408362814	1.78492105369951e-61
NCF2	1.29863600473618	3.84692120867996e-61
SAMSN1	1.24005250868091	3.68209732293504e-60
HCST	1.02894416927889	5.37961695978427e-59
FCGR2B	1.63456778090452	1.21305499038773e-57
CD48	1.21224039672864	1.5171706838315e-57
GNA15	1.12226104844975	2.39955730743953e-57
DOK2	1.07209912039447	6.46137288927929e-57
VSIG4	1.4357991510804	2.42603790591e-56
CD52	1.77993672818342	8.06292242899904e-56
EDN1	1.6348861918392	8.0304007974613e-54
GZMK	2.29569084458793	4.52691995341705e-52
ITK	1.5154534086407	5.40203658258576e-52
RNASE2	1.29647437285427	7.79317772165643e-52
SLCO2B1	1.10066653624624	3.1669258042334e-51
HMOX1	1.31229410556281	4.36974003644784e-51
FPR1	1.28542603105276	1.29485506148538e-49
STAB1	1.06417344264321	3.80213859559957e-49
PYHIN1	1.2669108845603	1.85662135848283e-47
C5AR1	1.0991500675201	2.77754261606965e-47
SIGLEC1	1.07124779347739	4.2563360306647e-47
LRP1B	-1.39952	2.09487186998361e-44
SERPINE1	1.90880922783166	3.98890339717004e-44
S100A9	1.43596177006533	1.19227644812679e-42
SLAMF7	1.41065492743216	1.58960994077953e-42
CD163L1	1.2300280526005	8.46774583710481e-41
VNN2	1.35453288190453	1.53214977016873e-39
RORB	-1.1502	3.00200902826521e-39
SLC38A3	-1.09689	4.29568705490003e-38
IL7R	1.39138199109548	3.12313476790438e-36
CD69	1.14698803158292	1.21400714059656e-35
STC1	1.17232515036934	4.13008390651908e-35
CCL18	2.01472893263568	5.76903610318931e-35
MMP9	1.30148962761055	1.9377281421093e-31
AQP9	1.53362259751508	2.42296153864322e-31
LILRB5	1.01580520616332	4.26310649922838e-30
GPR183	1.03926061830904	6.11627904524935e-30
S100A8	1.13018771247487	1.79757403060705e-28
LILRB1	1.08033780815076	3.16710745028148e-23
SFRP2	1.5007045851206	3.17361952300611e-17
CHIT1	1.05874005329648	8.93605262850971e-16
IL6	1.02674425652763	1.13306168547921e-15
