# Supplementary material for: Machine learning-driven dissection of the obesity-ccRCC interface: FCGR2A emerges as a central coordinator of tumor-immune crosstalk
Source: Front Oncol. 2025 Oct 22;15:1598007. doi: 10.3389/fonc.2025.1598007 (PMC12586000; doi:10.3389/fonc.2025.1598007)
Supplement: Supplementary Table 3 — Drug candidates. [file Table3.xlsx]

## Sheet: DSigDB_table (1)
Term	Overlap	P-value	Adjusted P-value	Old P-value	Old Adjusted P-value	Odds Ratio	Combined Score	Genes
pergolide HL60 UP	5/312	1.5959271105092895E-6	0.0011873697702189114	0	0	35.61165399927615	475.3463422228969	HCK;FCER1G;FCGR2A;PTPRC;CYBB
Isoguanine BOSS	4/192	7.642175503342735E-6	0.002501804175967471	0	0	42.12340425531915	496.29071397078326	PTPRC;ITGB2;TLR7;MMP9
enoxaparin CTD 00006081	3/64	1.1092402840183206E-5	0.002501804175967471	0	0	89.08345752608048	1016.3754478268571	FCGR2A;ITGAX;MMP9
Phorbol 12-myristate 13-acetate CTD 00006852	5/483	1.3450560085846617E-5	0.002501804175967471	0	0	22.673175267317525	254.31343936237823	HCK;ITGB2;ITGAX;CYBB;MMP9
Tamibarotene CTD 00002527	5/559	2.7208692454548868E-5	0.003299694578584083	0	0	19.48656237464902	204.8422382044061	HCK;FCER1G;PTPRC;ITGB2;CYBB
aspirin CTD 00005447	5/561	2.7679558789889235E-5	0.003299694578584083	0	0	19.41446842525979	203.7512809862828	HCK;FCER1G;ITGB2;IL7R;MMP9
Tesmilifene CTD 00001953	45701	3.533413970382075E-5	0.003299694578584083	0	0	302.6515151515151	3102.378062063868	PTPRC;ITGAX
beta-D-allopyranose BOSS	3/97	3.872272902959414E-5	0.003299694578584083	0	0	57.7137330754352	586.3186516997341	PTPRC;TLR7;MMP9
ACMC-20mvek CTD 00002629	3/100	4.241532244475955E-5	0.003299694578584083	0	0	55.9203373945642	563.0060062434084	ITGB2;ITGAX;MMP9
methotrexate CTD 00006299	5/619	4.4350733583119394E-5	0.003299694578584083	0	0	17.528049221860297	175.6903209461974	C1QB;FCER1G;FCGR2A;PTPRC;CD48
mebendazole HL60 UP	4/346	7.682206651526155E-5	0.005195965226123145	0	0	22.975438596491227	217.6697334027119	FCER1G;FCGR2A;PTPRC;MMP9
CLODRONATE DISODIUM BOSS	45710	1.0426836797847276E-4	0.006464638814665312	0	0	166.38333333333333	1525.49266647988	ITGB2;MMP9
oseltamivir BOSS	45711	1.1415310511857051E-4	0.006533070016016651	0	0	158.45238095238096	1438.4259580631342	TLR7;MMP9
diphenylpyraline BOSS	3/168	1.9796823179436818E-4	0.010520597461072138	0	0	32.76198347107438	279.3746684282358	ITGB2;TLR7;MMP9
valsartan BOSS	2/33	2.3728298476867357E-4	0.011659621447443983	0	0	107.28494623655914	895.4277443094898	CYBB;MMP9
hydrogen peroxide BOSS	3/189	2.799965808303739E-4	0.011659621447443983	0	0	29.032258064516128	237.5051564377648	PTPRC;CYBB;MMP9
Superoxide BOSS	3/189	2.799965808303739E-4	0.011659621447443983	0	0	29.032258064516128	237.5051564377648	ITGB2;CYBB;MMP9
AGN-PC-0JHFVD BOSS	3/191	2.8878931237506756E-4	0.011659621447443983	0	0	28.720502901353964	234.0667324682679	PTPRC;ITGB2;TLR7
Angiotensin II, human BOSS	3/193	2.977591498675211E-4	0.011659621447443983	0	0	28.415311004784687	230.71032111507154	PTPRC;CYBB;MMP9
oxidopamine CTD 00007130	2/39	3.322078014627923E-4	0.012358130214415874	0	0	89.86036036036036	719.7590103279413	CYBB;MMP9
Sodium dichromate CTD 00000827	3/208	3.7083464626923914E-4	0.013038404429326371	0	0	26.31618625277162	207.89140530195502	CD163;ITGAX;MMP9
N-Formyl-Met-Leu-Phe BOSS	2/42	3.855442169962099E-4	0.013038404429326371	0	0	83.10833333333333	653.3025302955893	ITGB2;MMP9
GADOLINIUM BOSS	2/43	4.041897176269234E-4	0.013074658691931784	0	0	81.07723577235772	633.5072130174765	ITGB2;MMP9
139890-68-9 CTD 00002746	2/45	4.427775949754095E-4	0.013177061226468187	0	0	77.2984496124031	596.9328677908948	ITGB2;MMP9
Toluidine Blue O BOSS	2/45	4.427775949754095E-4	0.013177061226468187	0	0	77.2984496124031	596.9328677908948	PTPRC;MMP9
2-Mercaptobenzothiazole CTD 00000240	2/47	4.830911270410691E-4	0.013823838404559825	0	0	73.85555555555555	563.9097113176404	IL7R;MMP9
3,3',4,4',5-Pentachlorobiphenyl CTD 00001077	3/237	5.429978160197573E-4	0.014528933519914312	0	0	23.02097902097902	173.0810497640147	C1QB;CYBB;MMP9
methacholine BOSS	2/50	5.467878206419364E-4	0.014528933519914312	0	0	69.22916666666667	520.0114050756229	ITGB2;MMP9
sulfasalazine CTD 00006719	2/59	7.609758027855225E-4	0.019072750872798278	0	0	58.271929824561404	418.44542516201636	ITGB2;MMP9
bisindolylmaleimide i CTD 00002749	2/63	8.672192285085808E-4	0.019072750872798278	0	0	54.439890710382514	383.81313847540514	ITGB2;MMP9
Telmisartan BOSS	2/63	8.672192285085808E-4	0.019072750872798278	0	0	54.439890710382514	383.81313847540514	CYBB;MMP9
Dibenziodolium CTD 00000351	2/63	8.672192285085808E-4	0.019072750872798278	0	0	54.439890710382514	383.81313847540514	CYBB;MMP9
valsartan CTD 00002971	2/63	8.672192285085808E-4	0.019072750872798278	0	0	54.439890710382514	383.81313847540514	CD163;CYBB
MINOCYCLINE HYDROCHLORIDE BOSS	2/64	8.9483639284657E-4	0.019072750872798278	0	0	53.55913978494624	375.9246211284486	PTPRC;MMP9
verteporfin HL60 DOWN	3/283	9.089593603137115E-4	0.019072750872798278	0	0	19.194155844155844	134.42070746824982	PTPRC;ITGB2;CYBB
SODIUM SULFATE BOSS	2/65	9.228750422321747E-4	0.019072750872798278	0	0	52.70634920634921	368.312849231288	PTPRC;MMP9
FITC BOSS	2/67	9.802147240764512E-4	0.019710263640888643	0	0	51.07948717948718	353.86535053478264	PTPRC;MMP9
(-)-Epicatechin BOSS	2/69	0.001039234133514415	0.020347110403545386	0	0	49.549751243781095	340.3706815245328	CYBB;MMP9
nimesulide CTD 00000666	2/73	0.0011622956069068367	0.022173023885607344	0	0	46.748826291079816	315.89856738875534	C1QB;MMP9
CARBON TETRACHLORIDE BOSS	2/80	0.0013936816342916061	0.025922478397823877	0	0	42.53846153846154	279.72468659233124	PTPRC;MMP9
Lead(II) acetate CTD 00000394	2/84	0.0015350048968418733	0.02600984832243417	0	0	40.45528455284553	262.1187578709559	HCK;CYBB
fenoterol HL60 UP	2/84	0.0015350048968418733	0.02600984832243417	0	0	40.45528455284553	262.1187578709559	FCGR2A;PTPRC
172889-27-9 BOSS	2/84	0.0015350048968418733	0.02600984832243417	0	0	40.45528455284553	262.1187578709559	CYBB;MMP9
acetoacetic acid BOSS	2/85	0.001571364993822158	0.02600984832243417	0	0	39.96586345381526	258.01204550417117	CYBB;MMP9
Edetate sodium BOSS	2/86	0.0016081357833763062	0.02600984832243417	0	0	39.48809523809524	254.01426742111903	PTPRC;MMP9
NADP(+) BOSS	2/86	0.0016081357833763062	0.02600984832243417	0	0	39.48809523809524	254.01426742111903	CYBB;MMP9
5-azacytidine CTD 00005455	3/352	0.0017033781566003685	0.026964113798099452	0	0	15.345402448554312	97.82911733570923	PTPRC;ITGB2;MMP9
sulfaguanidine PC3 UP	4/809	0.0019218675384968865	0.029181609272553484	0	0	9.530931677018634	59.6108108205191	HCK;FCGR2A;PTPRC;MNDA
UNII-768N7QO4KH BOSS	2/95	0.0019574701719015123	0.029181609272553484	0	0	35.6505376344086	222.32040216487016	PTPRC;MMP9
luteolin BOSS	2/96	0.0019983199495877393	0.029181609272553484	0	0	35.269503546099294	219.21578208770606	CYBB;MMP9
phenylephrine BOSS	2/97	0.002039574841630082	0.029181609272553484	0	0	34.896491228070175	216.18424835215666	CYBB;MMP9
apigenin BOSS	2/97	0.002039574841630082	0.029181609272553484	0	0	34.896491228070175	216.18424835215666	CYBB;MMP9
chloroquine BOSS	2/98	0.0020812343433310263	0.02921581795166573	0	0	34.5312	213.2233596975422	TLR7;MMP9
33258 Hoechst BOSS	2/99	0.0021232979505485697	0.029254327318669185	0	0	34.17353951890034	210.3307802944267	PTPRC;MMP9
losartan BOSS	2/102	0.002251908371812029	0.030103165477570533	0	0	33.14333333333333	202.0410062213326	CYBB;MMP9
Medroxyprogesterone acetate CTD 00006623	3/389	0.002265829659602083	0.030103165477570533	0	0	13.848327837965144	84.33374478083667	C1QB;CD163;MMP9
cholecalciferol CTD 00005655	2/104	0.002339659956910014	0.030538719437562287	0	0	32.490196078431374	196.81747482356616	ITGB2;ITGAX
apigenin CTD 00007429	2/112	0.002706669841645333	0.034720040727312544	0	0	30.115151515151513	178.04186714438933	CYBB;MMP9
dexamethasone CTD 00005779	3/421	0.002836087904302154	0.0357635491661153	0	0	12.7672901261418	74.88436564513925	CYBB;IL7R;MMP9
INDOMETHACIN SODIUM BOSS	2/119	0.003048659628690299	0.037189124906442314	0	0	28.303418803418804	163.96321231241305	CYBB;MMP9
luteolin CTD 00007430	2/120	0.0030990937422035263	0.037189124906442314	0	0	28.062146892655367	162.1050760117549	CYBB;MMP9
Deoxycorticosterone acetate BOSS	2/120	0.0030990937422035263	0.037189124906442314	0	0	28.062146892655367	162.1050760117549	PTPRC;MMP9
methyprylon BOSS	2/127	0.0034631122521909517	0.039680082620187476	0	0	26.481333333333332	150.03231374792333	PTPRC;MMP9
alpha-GalNAc BOSS	2/128	0.003516677508251732	0.039680082620187476	0	0	26.26984126984127	148.43087181068822	PTPRC;MMP9
acetaldehyde CTD 00005293	2/129	0.0035706319406263423	0.039680082620187476	0	0	26.061679790026247	146.85789620072825	CYBB;MMP9
lorazepam BOSS	2/129	0.0035706319406263423	0.039680082620187476	0	0	26.061679790026247	146.85789620072825	TLR7;MMP9
Chromium(VI) CTD 00002830	2/130	0.003624975058181088	0.039680082620187476	0	0	25.856770833333332	145.31266993008884	CYBB;MMP9
Retinoic acid CTD 00006918	8/4258	0.0036266742179741243	0.039680082620187476	0	0	4.93678431372549	27.741959512021843	HCK;FCER1G;PTPRC;ITGB2;ITGAX;CYBB;MNDA;MMP9
colchicine HL60 UP	2/132	0.003734825385772751	0.040271160681375755	0	0	25.456410256410255	142.30271338356053	FCGR2A;PTPRC
9001-31-4 BOSS	2/135	0.003902503759227063	0.041478039955213354	0	0	24.87844611528822	137.97926906672805	ITGB2;MMP9
Ethene BOSS	2/136	0.003959168695202377	0.041487626890571394	0	0	24.691542288557216	136.58672796811427	CYBB;MMP9
CADMIUM BOSS	2/143	0.004366583188346486	0.044503258796298434	0	0	23.45744680851064	127.46247524287823	CYBB;MMP9
atorvastatin BOSS	2/143	0.004366583188346486	0.044503258796298434	0	0	23.45744680851064	127.46247524287823	CYBB;MMP9
wortmannin CTD 00000504	2/146	0.004546926898413067	0.045715048816477324	0	0	22.96527777777778	123.85871717755525	ITGB2;MMP9
nitrate BOSS	2/152	0.004917872016891436	0.04878529040756305	0	0	22.04	117.13994107086823	CYBB;MMP9
Pyrrolidine dithiocarbamate CTD 00001021	2/159	0.005367810392313022	0.05243540369778487	0	0	21.049893842887474	110.03485107878144	HCK;MMP9
testosterone enanthate CTD 00000155	3/533	0.005502119380068845	0.05243540369778487	0	0	10.011663807890223	52.086901573971375	HCK;FCER1G;FCGR2A
Decitabine CTD 00000750	5/1800	0.00588201600989753	0.05243540369778487	0	0	5.630145465800062	28.915614778116748	HCK;FCER1G;ITGAX;IL7R;MMP9
staurosporine CTD 00007273	2/170	0.006111833429752625	0.05243540369778487	0	0	19.660714285714285	100.22105101790606	ITGB2;MMP9
hydroquinone CTD 00001535	2/172	0.006251924576393368	0.05243540369778487	0	0	19.427450980392155	98.59170909514688	ITGB2;MMP9
ALDOSTERONE BOSS	2/176	0.006536518501770279	0.05243540369778487	0	0	18.977011494252874	95.46102105070895	CYBB;MMP9
dimethyl sulfoxide BOSS	2/177	0.006608583316211604	0.05243540369778487	0	0	18.867619047619048	94.70386238047598	PTPRC;MMP9
dUTP BOSS	2/179	0.006753809240721558	0.05243540369778487	0	0	18.652542372881356	93.21885230078709	PTPRC;MMP9
NICKEL SULFATE CTD 00001417	3/576	0.006824110567261892	0.05243540369778487	0	0	9.23988576868158	46.08202007477459	C1QB;IL7R;MMP9
maltotriose BOSS	2/182	0.006974381805593239	0.05243540369778487	0	0	18.33888888888889	91.06196523793282	PTPRC;MMP9
Ethylparaben BOSS	2/186	0.00727356169106818	0.05243540369778487	0	0	17.93659420289855	88.31098641618622	CYBB;MMP9
Erythorbic acid BOSS	2/187	0.00734926123931398	0.05243540369778487	0	0	17.838738738738737	87.64449703453049	CYBB;MMP9
D-glucose BOSS	2/188	0.007425321680758053	0.05243540369778487	0	0	17.741935483870968	86.98621287655507	CYBB;MMP9
metformin BOSS	2/189	0.007501742550998688	0.05243540369778487	0	0	17.646167557932262	86.33599135193053	CYBB;MMP9
GLYCOPROTEIN BOSS	2/189	0.007501742550998688	0.05243540369778487	0	0	17.646167557932262	86.33599135193053	PTPRC;MMP9
D-Norepinephrine d-bitartrate BOSS	2/190	0.0075785233813366135	0.05243540369778487	0	0	17.55141843971631	85.69369308791973	CYBB;MMP9
glutathione BOSS	2/190	0.0075785233813366135	0.05243540369778487	0	0	17.55141843971631	85.69369308791973	CYBB;MMP9
HEXACHLOROETHANE BOSS	2/190	0.0075785233813366135	0.05243540369778487	0	0	17.55141843971631	85.69369308791973	ITGB2;MMP9
streptozocin BOSS	2/191	0.007655663705297121	0.05243540369778487	0	0	17.45767195767196	85.05918182521268	CYBB;MMP9
nitric oxide BOSS	2/191	0.007655663705297121	0.05243540369778487	0	0	17.45767195767196	85.05918182521268	CYBB;MMP9
N-Acetyl-L-cysteine BOSS	2/191	0.007655663705297121	0.05243540369778487	0	0	17.45767195767196	85.05918182521268	CYBB;MMP9
trimethoprim BOSS	2/191	0.007655663705297121	0.05243540369778487	0	0	17.45767195767196	85.05918182521268	ITGB2;MMP9
6401-97-4 CTD 00000925	45668	0.007674930787541144	0.05243540369778487	0	0	153.66153846153847	748.3003458854362	MMP9
butein CTD 00001872	45668	0.007674930787541144	0.05243540369778487	0	0	153.66153846153847	748.3003458854362	MMP9
Ginsenoside Rh1 CTD 00003920	45668	0.007674930787541144	0.05243540369778487	0	0	153.66153846153847	748.3003458854362	ITGB2
Eckol CTD 00002503	45668	0.007674930787541144	0.05243540369778487	0	0	153.66153846153847	748.3003458854362	CYBB
PIMARIC ACID CTD 00000440	45668	0.007674930787541144	0.05243540369778487	0	0	153.66153846153847	748.3003458854362	MMP9
Phetharbital BOSS	2/192	0.007733163058087052	0.05243540369778487	0	0	17.364912280701756	84.4323243339294	ITGB2;MMP9
ethisterone BOSS	2/193	0.007811020972733793	0.05243540369778487	0	0	17.273123909249563	83.81299033960693	ITGB2;MMP9
cerivastatin BOSS	2/193	0.007811020972733793	0.05243540369778487	0	0	17.273123909249563	83.81299033960693	ITGB2;MMP9
diazepam BOSS	2/193	0.007811020972733793	0.05243540369778487	0	0	17.273123909249563	83.81299033960693	PTPRC;MMP9
Simvastatin and niacin BOSS	2/193	0.007811020972733793	0.05243540369778487	0	0	17.273123909249563	83.81299033960693	ITGB2;MMP9
Aizen uranine BOSS	2/194	0.007889236984970589	0.05243540369778487	0	0	17.182291666666668	83.20105243202288	PTPRC;MMP9
11-cis-Retinal BOSS	2/197	0.008126028955916794	0.05243540369778487	0	0	16.915384615384614	81.40838259081515	PTPRC;MMP9
benzene CTD 00005481	3/615	0.008175482521493164	0.05243540369778487	0	0	8.633689839572192	41.49882774960595	PTPRC;ITGB2;MMP9
cyclophosphamide BOSS	2/198	0.008205672711332105	0.05243540369778487	0	0	16.828231292517007	80.82480968270536	PTPRC;MMP9
Acetylcholine bromide BOSS	2/198	0.008205672711332105	0.05243540369778487	0	0	16.828231292517007	80.82480968270536	CYBB;MMP9
Acid red 87 BOSS	2/198	0.008205672711332105	0.05243540369778487	0	0	16.828231292517007	80.82480968270536	PTPRC;MMP9
probucol CTD 00006616	45669	0.008369935820942226	0.05243540369778487	0	0	139.6853146853147	668.1300945358273	MMP9
BAPTA CTD 00001204	45669	0.008369935820942226	0.05243540369778487	0	0	139.6853146853147	668.1300945358273	MMP9
Ilomastat TTD 00008545	45669	0.008369935820942226	0.05243540369778487	0	0	139.6853146853147	668.1300945358273	MMP9
dioxocerium CTD 00001451	45669	0.008369935820942226	0.05243540369778487	0	0	139.6853146853147	668.1300945358273	MMP9
Osthole CTD 00002069	45669	0.008369935820942226	0.05243540369778487	0	0	139.6853146853147	668.1300945358273	MMP9
L-thyroxine BOSS	2/201	0.008446736785481874	0.05243540369778487	0	0	16.572026800670017	79.11444316094835	PTPRC;MMP9
Capsaicin BOSS	2/202	0.00852780087020426	0.05243540369778487	0	0	16.488333333333333	78.55740712825308	CYBB;MMP9
dexamethasone BOSS	2/202	0.00852780087020426	0.05243540369778487	0	0	16.488333333333333	78.55740712825308	PTPRC;MMP9
N-methyl-D-aspartic acid BOSS	2/203	0.008609218884506734	0.05250212172190991	0	0	16.40547263681592	78.00673761890425	CYBB;MMP9
dimethyl sulfoxide CTD 00005842	2/207	0.008938420988665076	0.05310220343900059	0	0	16.08211382113821	75.8657046957758	ITGB2;ITGAX
IMD-0354 CTD 00004363	45670	0.009064489027893918	0.05310220343900059	0	0	128.03846153846155	602.2149225510485	MMP9
roxarsone CTD 00006708	45670	0.009064489027893918	0.05310220343900059	0	0	128.03846153846155	602.2149225510485	MMP9
CGS-27023A TTD 00002801	45670	0.009064489027893918	0.05310220343900059	0	0	128.03846153846155	602.2149225510485	MMP9
2,2'-BIPYRIDINE CTD 00007027	45670	0.009064489027893918	0.05310220343900059	0	0	128.03846153846155	602.2149225510485	MMP9
Alitretinoin CTD 00003402	2/212	0.009357831743300139	0.05439239700793206	0	0	15.695238095238095	73.320958730443	ITGB2;ITGAX
Mustard gas CTD 00006356	2/214	0.009528044574931189	0.05495244312983569	0	0	15.54559748427673	72.34168302586846	IL7R;MMP9
CHEMBL475540 TTD 00006054	45671	0.009758590659951067	0.05542283550384423	0	0	118.18343195266272	547.1428779573204	MMP9
Ropivacaina [Spanish] CTD 00001768	45671	0.009758590659951067	0.05542283550384423	0	0	118.18343195266272	547.1428779573204	ITGB2
CHEMBL55802 CTD 00003118	45672	0.0104522409709381	0.05676253490786822	0	0	109.73626373626374	500.5003914455875	MMP9
Oroxylin A CTD 00002952	45672	0.0104522409709381	0.05676253490786822	0	0	109.73626373626374	500.5003914455875	MMP9
PCB 118 CTD 00002737	45672	0.0104522409709381	0.05676253490786822	0	0	109.73626373626374	500.5003914455875	CYBB
DIOSGENIN CTD 00005850	45672	0.0104522409709381	0.05676253490786822	0	0	109.73626373626374	500.5003914455875	MMP9
TITANIUM CTD 00006899	45672	0.0104522409709381	0.05676253490786822	0	0	109.73626373626374	500.5003914455875	MMP9
3,14-Dihydroxybufa-20,22-dienolide CTD 00001062	45672	0.0104522409709381	0.05676253490786822	0	0	109.73626373626374	500.5003914455875	MMP9
PHENCYCLIDINE CTD 00005881	2/226	0.010578461043696417	0.05703170301818938	0	0	14.703869047619047	66.88694928283637	CD48;MMP9
LY 294002 CTD 00003061	2/227	0.010668235816556652	0.05710192408286438	0	0	14.637777777777778	66.46260410787568	ITGB2;MMP9
Retinoic acid BOSS	2/232	0.01112223832932302	0.05839582762580183	0	0	14.315942028985507	64.4046848608884	ITGB2;MMP9
p-Propenylanisole CTD 00000298	45673	0.011145440218903038	0.05839582762580183	0	0	102.41538461538461	460.53380130419424	MMP9
terbinafine CTD 00001890	45673	0.011145440218903038	0.05839582762580183	0	0	102.41538461538461	460.53380130419424	MMP9
curcumin II CTD 00002181	45674	0.01183818865932929	0.06074215422442063	0	0	96.00961538461539	425.93942395331476	MMP9
allopurinol CTD 00005353	45674	0.01183818865932929	0.06074215422442063	0	0	96.00961538461539	425.93942395331476	MMP9
HEXACHLOROBENZENE CTD 00006091	45674	0.01183818865932929	0.06074215422442063	0	0	96.00961538461539	425.93942395331476	MMP9
abacavir CTD 00003464	45675	0.01253048655713669	0.06256833556046776	0	0	90.35746606334841	395.7287161899813	MMP9
AC1L1WKQ CTD 00007050	45675	0.01253048655713669	0.06256833556046776	0	0	90.35746606334841	395.7287161899813	MMP9
hesperidin CTD 00006087	45675	0.01253048655713669	0.06256833556046776	0	0	90.35746606334841	395.7287161899813	MMP9
fucose TTD 00008125	45675	0.01253048655713669	0.06256833556046776	0	0	90.35746606334841	395.7287161899813	FCER1G
HEMATOXYLIN BOSS	2/251	0.012924550101662673	0.06410576850424686	0	0	13.210843373493976	57.44902579513856	PTPRC;MMP9
doxycycline CTD 00005875	45676	0.013222334171232074	0.06471984620655699	0	0	85.33333333333333	369.13902050225767	MMP9
benazepril CTD 00002009	45676	0.013222334171232074	0.06471984620655699	0	0	85.33333333333333	369.13902050225767	MMP9
curcumin BOSS	2/257	0.013518729195606758	0.06573813412765639	0	0	12.89607843137255	55.50058459942629	CYBB;MMP9
cytochalasin D CTD 00007076	45677	0.013913731760820029	0.0663577976285263	0	0	80.83805668016194	345.57291333057793	MMP9
AB-1010 Kinome Scan	45677	0.013913731760820029	0.0663577976285263	0	0	80.83805668016194	345.57291333057793	HCK
2,2',4,6,6'-pentachlorobiphenyl CTD 00003860	45677	0.013913731760820029	0.0663577976285263	0	0	80.83805668016194	345.57291333057793	CYBB
tolnaftate PC3 UP	2/266	0.014432184633845775	0.06748994793743367	0	0	12.450757575757576	52.76997763279668	FCGR2A;PTPRC
metoprolol CTD 00006326	45678	0.014604679593987663	0.06748994793743367	0	0	76.79230769230769	324.5560291468294	MMP9
GW559768X GSK	45678	0.014604679593987663	0.06748994793743367	0	0	76.79230769230769	324.5560291468294	HCK
Anandamide CTD 00002912	45678	0.014604679593987663	0.06748994793743367	0	0	76.79230769230769	324.5560291468294	MMP9
Shogaol CTD 00001852	45678	0.014604679593987663	0.06748994793743367	0	0	76.79230769230769	324.5560291468294	MMP9
2-Nonenal, 4-hydroxy-, (2E,4R)- CTD 00001295	2/274	0.015266267624516364	0.06896734775410053	0	0	12.079656862745098	50.51844911163328	MNDA;IL7R
prazosin	45679	0.01529517792933681	0.06896734775410053	0	0	73.13186813186813	305.7071272789262	MMP9
triprolidine PC3 UP	45679	0.01529517792933681	0.06896734775410053	0	0	73.13186813186813	305.7071272789262	IL7R
24939-16-0 CTD 00001660	45679	0.01529517792933681	0.06896734775410053	0	0	73.13186813186813	305.7071272789262	MMP9
Vitinoin CTD 00007069	3/780	0.01558950890527183	0.06954975973860736	0	0	6.742365742365743	28.05604305963474	PTPRC;ITGB2;MMP9
IN1541 CTD 00001481	45680	0.015985227036696047	0.06954975973860736	0	0	69.8041958041958	288.7164567086745	MMP9
PHALLOIDIN BOSS	45680	0.015985227036696047	0.06954975973860736	0	0	69.8041958041958	288.7164567086745	MMP9
Mustard gas BOSS	45680	0.015985227036696047	0.06954975973860736	0	0	69.8041958041958	288.7164567086745	MMP9
Sapropterin BOSS	45680	0.015985227036696047	0.06954975973860736	0	0	69.8041958041958	288.7164567086745	CYBB
Guanosine 5'-monophosphate disodium salt BOSS	45680	0.015985227036696047	0.06954975973860736	0	0	69.8041958041958	288.7164567086745	PTPRC
Prolinedithiocarbamate CTD 00002658	45681	0.016674827177981324	0.07021087005352708	0	0	66.76588628762542	273.32986083800455	MMP9
Nitro-L-arginine BOSS	45681	0.016674827177981324	0.07021087005352708	0	0	66.76588628762542	273.32986083800455	CYBB
enoxolone CTD 00003674	45681	0.016674827177981324	0.07021087005352708	0	0	66.76588628762542	273.32986083800455	MMP9
Chlormethine hydrochloride BOSS	45681	0.016674827177981324	0.07021087005352708	0	0	66.76588628762542	273.32986083800455	MMP9
FEXOFENADINE HYDROCHLORIDE CTD 00003191	45682	0.017363978615388416	0.07021087005352708	0	0	63.98076923076923	259.3369252570107	MMP9
GW768505A GSK	45682	0.017363978615388416	0.07021087005352708	0	0	63.98076923076923	259.3369252570107	HCK
5-hydroxy-1-(4-hydroxy-3-methoxyphenyl)decan-3-one CTD 00000374	45682	0.017363978615388416	0.07021087005352708	0	0	63.98076923076923	259.3369252570107	MMP9
letrozole CTD 00002692	45682	0.017363978615388416	0.07021087005352708	0	0	63.98076923076923	259.3369252570107	MMP9
Aliskiren BOSS	45682	0.017363978615388416	0.07021087005352708	0	0	63.98076923076923	259.3369252570107	MMP9
ALLETHRIN CTD 00000946	45682	0.017363978615388416	0.07021087005352708	0	0	63.98076923076923	259.3369252570107	MMP9
Lonafarnib CTD 00003616	45682	0.017363978615388416	0.07021087005352708	0	0	63.98076923076923	259.3369252570107	MMP9
nitroglycerin CTD 00006039	45682	0.017363978615388416	0.07021087005352708	0	0	63.98076923076923	259.3369252570107	MMP9
Hydroxytyrosol CTD 00000267	45682	0.017363978615388416	0.07021087005352708	0	0	63.98076923076923	259.3369252570107	MMP9
Wogonin CTD 00003053	45683	0.01805268161758667	0.07026469663213489	0	0	61.418461538461536	246.562020931719	MMP9
Olmesartan BOSS	45683	0.01805268161758667	0.07026469663213489	0	0	61.418461538461536	246.562020931719	CYBB
flunisolide HL60 UP	45683	0.01805268161758667	0.07026469663213489	0	0	61.418461538461536	246.562020931719	CD163
Anacardic acid C15:3 CTD 00003117	45683	0.01805268161758667	0.07026469663213489	0	0	61.418461538461536	246.562020931719	MMP9
simvastatin CTD 00007319	2/304	0.018575648000498636	0.07026469663213489	0	0	10.863134657836644	43.29940974909417	ITGB2;MMP9
THIOACETAMIDE BOSS	45684	0.018740936449241897	0.07026469663213489	0	0	59.053254437869825	234.8574522333829	MMP9
Artenimol CTD 00001819	45684	0.018740936449241897	0.07026469663213489	0	0	59.053254437869825	234.8574522333829	MMP9
2,6,9,9-tetramethylcycloundeca-2,6,10-trien-1-one CTD 00003763	45684	0.018740936449241897	0.07026469663213489	0	0	59.053254437869825	234.8574522333829	MMP9
Ici 118551 CTD 00001255	45684	0.018740936449241897	0.07026469663213489	0	0	59.053254437869825	234.8574522333829	MMP9
alpha-D-Mannose TTD 00001913	45684	0.018740936449241897	0.07026469663213489	0	0	59.053254437869825	234.8574522333829	FCER1G
pentoxifylline BOSS	45684	0.018740936449241897	0.07026469663213489	0	0	59.053254437869825	234.8574522333829	MMP9
halcinonide HL60 UP	45684	0.018740936449241897	0.07026469663213489	0	0	59.053254437869825	234.8574522333829	CD163
chrysin TTD 00007164	45684	0.018740936449241897	0.07026469663213489	0	0	59.053254437869825	234.8574522333829	CYBB
Evodiamine CTD 00002158	45684	0.018740936449241897	0.07026469663213489	0	0	59.053254437869825	234.8574522333829	MMP9
podophyllotoxin HL60 UP	2/306	0.018806283744606866	0.07026469663213489	0	0	10.790570175438596	42.87702359767923	FCGR2A;PTPRC
ALW-II-38-3 LINCS	45685	0.01942874337764288	0.07026469663213489	0	0	56.863247863247864	224.09815604285276	HCK
STREPTOZOTOCIN CTD 00006786	45685	0.01942874337764288	0.07026469663213489	0	0	56.863247863247864	224.09815604285276	MMP9
fludroxycortide HL60 UP	45685	0.01942874337764288	0.07026469663213489	0	0	56.863247863247864	224.09815604285276	CD163
flumetasone HL60 UP	45685	0.01942874337764288	0.07026469663213489	0	0	56.863247863247864	224.09815604285276	CD163
cerivastatin CTD 00003073	45685	0.01942874337764288	0.07026469663213489	0	0	56.863247863247864	224.09815604285276	ITGB2
benzo[a]pyrene CTD 00005488	7/4424	0.0200975016075834	0.07026469663213489	0	0	3.52479058184288	13.77191995825105	CD163;PTPRC;ITGB2;ITGAX;MNDA;TLR7;MMP9
ribavirin HL60 UP	45686	0.02011610266484507	0.07026469663213489	0	0	54.82967032967033	214.17755847607222	CD163
lidocaine CTD 00006207	45686	0.02011610266484507	0.07026469663213489	0	0	54.82967032967033	214.17755847607222	ITGB2
SODIUM HYDROXIDE BOSS	45686	0.02011610266484507	0.07026469663213489	0	0	54.82967032967033	214.17755847607222	MMP9
diflorasone HL60 UP	45686	0.02011610266484507	0.07026469663213489	0	0	54.82967032967033	214.17755847607222	CD163
D-MONAPTERIN BOSS	45686	0.02011610266484507	0.07026469663213489	0	0	54.82967032967033	214.17755847607222	MMP9
Vinzam BOSS	45686	0.02011610266484507	0.07026469663213489	0	0	54.82967032967033	214.17755847607222	MMP9
IMIQUIMOD BOSS	45686	0.02011610266484507	0.07026469663213489	0	0	54.82967032967033	214.17755847607222	TLR7
diazoxide BOSS	45686	0.02011610266484507	0.07026469663213489	0	0	54.82967032967033	214.17755847607222	CYBB
lycorine HL60 DOWN	3/862	0.020342764537698347	0.0707243776450821	0	0	6.072706106466293	23.653372352247988	HCK;ITGB2;CD48
1'-Acetoxychavicol acetate CTD 00002113	45687	0.02080301457834001	0.07099744424901361	0	0	52.93633952254642	205.00430545239047	MMP9
dicumarol CTD 00005515	45687	0.02080301457834001	0.07099744424901361	0	0	52.93633952254642	205.00430545239047	MMP9
monocrotaline BOSS	45687	0.02080301457834001	0.07099744424901361	0	0	52.93633952254642	205.00430545239047	MMP9
monorden PC3 UP	45687	0.02080301457834001	0.07099744424901361	0	0	52.93633952254642	205.00430545239047	IL7R
resveratrol CTD 00002483	4/1601	0.02135587266471865	0.07169584153746228	0	0	4.605886036318096	17.7162113679033	HCK;ITGB2;IL7R;MMP9
2,4-Diisocyanato-1-methylbenzene CTD 00006908	45688	0.02148947938555657	0.07169584153746228	0	0	51.16923076923077	196.4996601316088	MMP9
AG1478 LINCS	45688	0.02148947938555657	0.07169584153746228	0	0	51.16923076923077	196.4996601316088	HCK
captopril BOSS	45688	0.02148947938555657	0.07169584153746228	0	0	51.16923076923077	196.4996601316088	MMP9
TIRON CTD 00006898	45688	0.02148947938555657	0.07169584153746228	0	0	51.16923076923077	196.4996601316088	MMP9
mifepristone CTD 00007083	2/334	0.02216302098770658	0.07268092524164861	0	0	9.866465863453815	37.58462539659155	TLR7;MMP9
Cobalt sulfate CTD 00001238	1/32	0.022175497351954617	0.07268092524164861	0	0	49.516129032258064	188.59541419671353	IL7R
chloroquine CTD 00005645	1/32	0.022175497351954617	0.07268092524164861	0	0	49.516129032258064	188.59541419671353	TLR7
etacrynic acid HL60 UP	1/32	0.022175497351954617	0.07268092524164861	0	0	49.516129032258064	188.59541419671353	HCK
cyclopenthiazide PC3 UP	2/335	0.02228725539532091	0.0727268333952577	0	0	9.836336336336336	37.41486863989865	HCK;MNDA
Silica CTD 00006678	3/898	0.02266045591734218	0.07298692069475521	0	0	5.817470797359065	22.03154089026927	FCGR2A;IL7R;MMP9
phenylephrine CTD 00006521	1/33	0.022861068741375043	0.07298692069475521	0	0	47.96634615384615	181.23219876999113	MMP9
Pemetrexed CTD 00003054	1/33	0.022861068741375043	0.07298692069475521	0	0	47.96634615384615	181.23219876999113	IL7R
Pulmicort Nebuamp BOSS	1/33	0.022861068741375043	0.07298692069475521	0	0	47.96634615384615	181.23219876999113	MMP9
zalcitabine PC3 UP	3/902	0.02292674131301438	0.07298692069475521	0	0	5.79037314187481	21.86127184521769	C1QB;HCK;PTPRC
ZINC CTD 00007011	4/1642	0.023232215114823925	0.07298692069475521	0	0	4.480586080586081	16.856929868112122	C1QB;ITGB2;ITGAX;MMP9
promethazine PC3 UP	1/34	0.023546193825120534	0.07298692069475521	0	0	46.51048951048951	174.35810878919273	IL7R
POLY I-C CTD 00006579	1/34	0.023546193825120534	0.07298692069475521	0	0	46.51048951048951	174.35810878919273	TLR7
Xanthohumol CTD 00003425	1/34	0.023546193825120534	0.07298692069475521	0	0	46.51048951048951	174.35810878919273	MMP9
chelerythrine CTD 00000834	1/34	0.023546193825120534	0.07298692069475521	0	0	46.51048951048951	174.35810878919273	MMP9
Geranylgeranyl pyrophosphate CTD 00000102	1/34	0.023546193825120534	0.07298692069475521	0	0	46.51048951048951	174.35810878919273	MMP9
FENRETINIDE BOSS	1/34	0.023546193825120534	0.07298692069475521	0	0	46.51048951048951	174.35810878919273	MMP9
Entinostat CTD 00003662	1/35	0.02423087286505986	0.07298692069475521	0	0	45.14027149321267	167.92757529985917	MMP9
Fenbuconazole CTD 00004512	1/35	0.02423087286505986	0.07298692069475521	0	0	45.14027149321267	167.92757529985917	FCER1G
Ki-20227 Kinome Scan	1/35	0.02423087286505986	0.07298692069475521	0	0	45.14027149321267	167.92757529985917	HCK
N-formylmethionylleucylphenylalanine CTD 00006360	1/35	0.02423087286505986	0.07298692069475521	0	0	45.14027149321267	167.92757529985917	ITGB2
oxozinc CTD 00007012	1/35	0.02423087286505986	0.07298692069475521	0	0	45.14027149321267	167.92757529985917	MMP9
leflunomide BOSS	1/35	0.02423087286505986	0.07298692069475521	0	0	45.14027149321267	167.92757529985917	MMP9
Go 6976 CTD 00002962	1/35	0.02423087286505986	0.07298692069475521	0	0	45.14027149321267	167.92757529985917	MMP9
phenylarsine oxide CTD 00001378	1/36	0.024915106126970902	0.07355888475581886	0	0	43.848351648351645	161.9004351330391	MMP9
candesartan BOSS	1/36	0.024915106126970902	0.07355888475581886	0	0	43.848351648351645	161.9004351330391	MMP9
Destruxin B CTD 00001859	1/36	0.024915106126970902	0.07355888475581886	0	0	43.848351648351645	161.9004351330391	MMP9
naringenin BOSS	1/36	0.024915106126970902	0.07355888475581886	0	0	43.848351648351645	161.9004351330391	MMP9
AZOXYMETHANE BOSS	1/36	0.024915106126970902	0.07355888475581886	0	0	43.848351648351645	161.9004351330391	MMP9
Dasatinib RBC	1/37	0.025598893875467085	0.07410730367061288	0	0	42.62820512820513	156.2411590204543	HCK
cilostazol BOSS	1/37	0.025598893875467085	0.07410730367061288	0	0	42.62820512820513	156.2411590204543	MMP9
edaravone BOSS	1/37	0.025598893875467085	0.07410730367061288	0	0	42.62820512820513	156.2411590204543	MMP9
dioxidanide CTD 00006819	1/37	0.025598893875467085	0.07410730367061288	0	0	42.62820512820513	156.2411590204543	CYBB
MALEIC HYDRAZIDE BOSS	1/37	0.025598893875467085	0.07410730367061288	0	0	42.62820512820513	156.2411590204543	MMP9
Afatinib	1/38	0.026282236384327425	0.07463352622114353	0	0	41.474012474012476	150.91820759135345	HCK
Nilotinib Kinome Scan	1/38	0.026282236384327425	0.07463352622114353	0	0	41.474012474012476	150.91820759135345	HCK
Ephedrone CTD 00002112	1/38	0.026282236384327425	0.07463352622114353	0	0	41.474012474012476	150.91820759135345	C1QB
piperine CTD 00000442	1/38	0.026282236384327425	0.07463352622114353	0	0	41.474012474012476	150.91820759135345	MMP9
isoflupredone HL60 UP	1/38	0.026282236384327425	0.07463352622114353	0	0	41.474012474012476	150.91820759135345	CD163
Bosutinib RBC	1/39	0.026965133912219295	0.07513880011494815	0	0	40.38056680161943	145.90349135778567	HCK
Nilotinib FDA	1/39	0.026965133912219295	0.07513880011494815	0	0	40.38056680161943	145.90349135778567	HCK
pentoxifylline CTD 00006487	1/39	0.026965133912219295	0.07513880011494815	0	0	40.38056680161943	145.90349135778567	ITGB2
Tetradioxin BOSS	1/39	0.026965133912219295	0.07513880011494815	0	0	40.38056680161943	145.90349135778567	ITGB2
Fasudil hydrochloride BOSS	1/39	0.026965133912219295	0.07513880011494815	0	0	40.38056680161943	145.90349135778567	MMP9
3'-Azido-3'-deoxythymidine CTD 00007047	2/374	0.02735918677451797	0.07595236925463197	0	0	8.78763440860215	31.62408551669826	MNDA;TLR7
Pregna-4,17(20)-diene-3,16-dione CTD 00001094	1/40	0.027647586728505463	0.07618446120743727	0	0	39.34319526627219	141.17191556098328	MMP9
Glycitein CTD 00003084	1/40	0.027647586728505463	0.07618446120743727	0	0	39.34319526627219	141.17191556098328	MMP9
MLN8054 LINCS	1/41	0.02832959509733448	0.07664443182697038	0	0	38.35769230769231	136.70099489654157	HCK
PRAVASTATIN SODIUM BOSS	1/41	0.02832959509733448	0.07664443182697038	0	0	38.35769230769231	136.70099489654157	MMP9
LY-294002 PC3 DOWN	1/41	0.02832959509733448	0.07664443182697038	0	0	38.35769230769231	136.70099489654157	IL7R
arsenite BOSS	1/41	0.02832959509733448	0.07664443182697038	0	0	38.35769230769231	136.70099489654157	MMP9
CHEMBL35349 CTD 00001274	1/41	0.02832959509733448	0.07664443182697038	0	0	38.35769230769231	136.70099489654157	ITGB2
DIALLYL DISULFIDE CTD 00001321	1/42	0.02901115928584133	0.07708679467380697	0	0	37.4202626641651	132.4705258751648	MMP9
PLX4032 LINCS	1/42	0.02901115928584133	0.07708679467380697	0	0	37.4202626641651	132.4705258751648	HCK
Allyl sulfide CTD 00001796	1/42	0.02901115928584133	0.07708679467380697	0	0	37.4202626641651	132.4705258751648	MMP9
dinoprost BOSS	1/42	0.02901115928584133	0.07708679467380697	0	0	37.4202626641651	132.4705258751648	MMP9
Acteoside CTD 00002463	1/42	0.02901115928584133	0.07708679467380697	0	0	37.4202626641651	132.4705258751648	ITGB2
sevoflurane BOSS	1/43	0.029692279563515972	0.07748247707394594	0	0	36.527472527472526	128.46230708138887	MMP9
9,12-Octadecadienoic acid CTD 00007296	1/43	0.029692279563515972	0.07748247707394594	0	0	36.527472527472526	128.46230708138887	MMP9
artemisinin BOSS	1/43	0.029692279563515972	0.07748247707394594	0	0	36.527472527472526	128.46230708138887	MMP9
levamisole BOSS	1/43	0.029692279563515972	0.07748247707394594	0	0	36.527472527472526	128.46230708138887	MMP9
Acetovanillone CTD 00002374	1/44	0.030372956185516903	0.07748247707394594	0	0	35.67620751341681	124.65989939397582	CYBB
Lysergide BOSS	1/44	0.030372956185516903	0.07748247707394594	0	0	35.67620751341681	124.65989939397582	MMP9
ZM-447439 LINCS	1/44	0.030372956185516903	0.07748247707394594	0	0	35.67620751341681	124.65989939397582	HCK
Vemurafenib FDA	1/44	0.030372956185516903	0.07748247707394594	0	0	35.67620751341681	124.65989939397582	HCK
nicotinic acid BOSS	1/44	0.030372956185516903	0.07748247707394594	0	0	35.67620751341681	124.65989939397582	MMP9
luteolin TTD 00009051	1/44	0.030372956185516903	0.07748247707394594	0	0	35.67620751341681	124.65989939397582	CYBB
mevalonic acid BOSS	1/44	0.030372956185516903	0.07748247707394594	0	0	35.67620751341681	124.65989939397582	MMP9
apigenin HL60 DOWN	2/396	0.030409789389236847	0.07748247707394594	0	0	8.287648054145516	28.94867760306758	HCK;MNDA
flurbiprofen CTD 00005993	1/45	0.03105318942430504	0.07858358140028215	0	0	34.86363636363637	121.04841961551217	MMP9
2,2',3,4,4',5,5'-HEPTACHLOROBIPHENYL CTD 00003812	1/45	0.03105318942430504	0.07858358140028215	0	0	34.86363636363637	121.04841961551217	MMP9
AZD-2171 Kinome Scan	1/46	0.03173297954882987	0.07922596236352156	0	0	34.08717948717949	117.61436233167083	HCK
DEHP CTD 00005816	1/46	0.03173297954882987	0.07922596236352156	0	0	34.08717948717949	117.61436233167083	MMP9
geldanamycin PC3 UP	1/46	0.03173297954882987	0.07922596236352156	0	0	34.08717948717949	117.61436233167083	IL7R
Inosinic acid BOSS	1/46	0.03173297954882987	0.07922596236352156	0	0	34.08717948717949	117.61436233167083	TLR7
Ursolic acid CTD 00000232	1/47	0.03241232681773892	0.07985023560396609	0	0	33.34448160535117	114.34544554475478	MMP9
alpha-Neu5Ac BOSS	1/47	0.03241232681773892	0.07985023560396609	0	0	33.34448160535117	114.34544554475478	MMP9
coumarin BOSS	1/47	0.03241232681773892	0.07985023560396609	0	0	33.34448160535117	114.34544554475478	MMP9
loxapine PC3 UP	1/47	0.03241232681773892	0.07985023560396609	0	0	33.34448160535117	114.34544554475478	IL7R
anisomycin HL60 DOWN	3/1034	0.03270289724909447	0.08019503660463814	0	0	5.014108103341857	17.149711847980214	HCK;ITGB2;CD48
pizotifen PC3 UP	1/48	0.03309123150218267	0.08019503660463814	0	0	32.633387888707034	111.23047645903023	IL7R
Sildenafil citrate BOSS	1/48	0.03309123150218267	0.08019503660463814	0	0	32.633387888707034	111.23047645903023	MMP9
apigenin TTD 00002101	1/48	0.03309123150218267	0.08019503660463814	0	0	32.633387888707034	111.23047645903023	CYBB
daidzein BOSS	1/48	0.03309123150218267	0.08019503660463814	0	0	32.633387888707034	111.23047645903023	MMP9
Staurosporine, N-benzoyl- RBC	1/49	0.03376969386509401	0.08078666313707376	0	0	31.951923076923077	108.25923449477123	HCK
Platelet activating factor BOSS	1/49	0.03376969386509401	0.08078666313707376	0	0	31.951923076923077	108.25923449477123	MMP9
Dasatinib TTD 00007441	1/49	0.03376969386509401	0.08078666313707376	0	0	31.951923076923077	108.25923449477123	HCK
EMBELIN CTD 00000580	1/49	0.03376969386509401	0.08078666313707376	0	0	31.951923076923077	108.25923449477123	MMP9
chlorhexidine	1/50	0.034447714169871156	0.08136222013455283	0	0	31.298273155416013	105.4223689491126	MMP9
Cabozantinib FDA	1/50	0.034447714169871156	0.08136222013455283	0	0	31.298273155416013	105.4223689491126	HCK
caffeic acid BOSS	1/50	0.034447714169871156	0.08136222013455283	0	0	31.298273155416013	105.4223689491126	MMP9
propranolol CTD 00006636	1/50	0.034447714169871156	0.08136222013455283	0	0	31.298273155416013	105.4223689491126	MMP9
clofibrate CTD 00005684	1/51	0.035125292681812	0.08141189331859229	0	0	30.67076923076923	102.71130924814014	MMP9
choline CTD 00005662	1/51	0.035125292681812	0.08141189331859229	0	0	30.67076923076923	102.71130924814014	CD163
parthenolide CTD 00000087	1/51	0.035125292681812	0.08141189331859229	0	0	30.67076923076923	102.71130924814014	MMP9
Chalcone BOSS	1/51	0.035125292681812	0.08141189331859229	0	0	30.67076923076923	102.71130924814014	MMP9
Zoledronic acid BOSS	1/51	0.035125292681812	0.08141189331859229	0	0	30.67076923076923	102.71130924814014	MMP9
MK 886 CTD 00002517	1/51	0.035125292681812	0.08141189331859229	0	0	30.67076923076923	102.71130924814014	MMP9
Melitten CTD 00006261	1/53	0.036479125395076716	0.08376688053684282	0	0	29.488165680473372	97.63576151436209	MMP9
Cyclohexanecarboxamide, 4-(1-aminoethyl)-N-4-pyridinyl-, trans- CTD 00003513	1/53	0.036479125395076716	0.08376688053684282	0	0	29.488165680473372	97.63576151436209	MMP9
(+)-MK-801 hydrogen maleate BOSS	1/53	0.036479125395076716	0.08376688053684282	0	0	29.488165680473372	97.63576151436209	MMP9
Indole-3-carbinol CTD 00000845	1/54	0.03715538012271022	0.08452374902187312	0	0	28.93033381712627	95.25736807729457	MMP9
HKI-272 Kinome Scan	1/54	0.03715538012271022	0.08452374902187312	0	0	28.93033381712627	95.25736807729457	HCK
acacetin HL60 DOWN	1/54	0.03715538012271022	0.08452374902187312	0	0	28.93033381712627	95.25736807729457	HCK
Tanespimycin CTD 00003582	1/55	0.037831194118660955	0.08452374902187312	0	0	28.39316239316239	92.97685364985718	MMP9
N-NITROSODIETHYLAMINE BOSS	1/55	0.037831194118660955	0.08452374902187312	0	0	28.39316239316239	92.97685364985718	MMP9
Vandetanib Kinome Scan	1/55	0.037831194118660955	0.08452374902187312	0	0	28.39316239316239	92.97685364985718	HCK
Vandetanib FDA	1/55	0.037831194118660955	0.08452374902187312	0	0	28.39316239316239	92.97685364985718	HCK
Methoprene BOSS	1/55	0.037831194118660955	0.08452374902187312	0	0	28.39316239316239	92.97685364985718	ITGB2
Rosuvastatin BOSS	1/55	0.037831194118660955	0.08452374902187312	0	0	28.39316239316239	92.97685364985718	MMP9
progesterone CTD 00006624	4/1915	0.03838006442105003	0.08501153213988975	0	0	3.783359497645212	12.334573367119003	ITGB2;TLR7;IL7R;MMP9
Fisetin CTD 00000919	1/56	0.03850656764938555	0.08501153213988975	0	0	27.875524475524475	90.78853336057627	MMP9
AZ-628 LINCS	1/56	0.03850656764938555	0.08501153213988975	0	0	27.875524475524475	90.78853336057627	HCK
Methyl viologen BOSS	1/56	0.03850656764938555	0.08501153213988975	0	0	27.875524475524475	90.78853336057627	MMP9
nadide BOSS	1/57	0.03918150096867877	0.08573834329616767	0	0	27.376373626373628	88.68714644738452	CYBB
105156-22-7 CTD 00005867	1/57	0.03918150096867877	0.08573834329616767	0	0	27.376373626373628	88.68714644738452	MMP9
(3s)-3-Cyclopentyl-6-Methyl-7-[(4-Methylpiperazin-1-Yl)sulfonyl]-3,4-Dihydro-2h-1,2,4-Benzothiadiazine 1,1-Dioxide BOSS	1/57	0.03918150096867877	0.08573834329616767	0	0	27.376373626373628	88.68714644738452	TLR7
GW9662 CTD 00004071	1/58	0.039855994355866974	0.08695853314007339	0	0	26.894736842105264	86.66781779581883	MMP9
DL-Homocysteine CTD 00006102	1/59	0.04053004806447805	0.08765801093015019	0	0	26.42970822281167	84.7260236205579	MMP9
PONATINIB CTD 00004976	1/59	0.04053004806447805	0.08765801093015019	0	0	26.42970822281167	84.7260236205579	HCK
Pterostilbene CTD 00003490	1/59	0.04053004806447805	0.08765801093015019	0	0	26.42970822281167	84.7260236205579	MMP9
cimetidine CTD 00005672	1/61	0.04187683751130603	0.08952979054141288	0	0	25.546153846153846	81.05851861588675	ITGAX
Electrocorundum CTD 00005364	1/61	0.04187683751130603	0.08952979054141288	0	0	25.546153846153846	81.05851861588675	MMP9
Sodium dodecyl sulfate BOSS	1/61	0.04187683751130603	0.08952979054141288	0	0	25.546153846153846	81.05851861588675	MMP9
Propranolol hydrochloride BOSS	1/61	0.04187683751130603	0.08952979054141288	0	0	25.546153846153846	81.05851861588675	MMP9
CADMIUM CTD 00005555	3/1142	0.04212945291989862	0.08981178502121655	0	0	4.512810280150052	14.292107110828677	HCK;PTPRC;MMP9
Chromium(III) oxide CTD 00001091	1/62	0.04254957378370724	0.08993432640647213	0	0	25.12610340479193	79.32525524448647	HCK
emodin BOSS	1/62	0.04254957378370724	0.08993432640647213	0	0	25.12610340479193	79.32525524448647	MMP9
DL-Methamphetamine BOSS	1/62	0.04254957378370724	0.08993432640647213	0	0	25.12610340479193	79.32525524448647	MMP9
beta-carotene BOSS	1/63	0.043221871427467695	0.0905833023719323	0	0	24.719602977667495	77.65437409472437	MMP9
etynodiol HL60 UP	1/63	0.043221871427467695	0.0905833023719323	0	0	24.719602977667495	77.65437409472437	CD163
HEXANE BOSS	1/63	0.043221871427467695	0.0905833023719323	0	0	24.719602977667495	77.65437409472437	MMP9
chlorpyrifos CTD 00005880	1/64	0.04389373072164962	0.09083965212934444	0	0	24.326007326007325	76.04270426665417	ITGAX
Orphenadrine hydrochloride BOSS	1/64	0.04389373072164962	0.09083965212934444	0	0	24.326007326007325	76.04270426665417	MMP9
ionomycin BOSS	1/64	0.04389373072164962	0.09083965212934444	0	0	24.326007326007325	76.04270426665417	CYBB
Gallic acid CTD 00006020	1/64	0.04389373072164962	0.09083965212934444	0	0	24.326007326007325	76.04270426665417	MMP9
cicloheximide HL60 UP	2/485	0.044049733270461494	0.09083965212934444	0	0	6.729813664596273	21.01341233695891	FCGR2A;PTPRC
Mangiferin CTD 00000713	1/65	0.04456515191829398	0.09083965212934444	0	0	23.94471153846154	74.4872822237409	MMP9
carvedilol CTD 00001961	1/65	0.04456515191829398	0.09083965212934444	0	0	23.94471153846154	74.4872822237409	MMP9
DL-Mevalonic acid CTD 00006329	1/65	0.04456515191829398	0.09083965212934444	0	0	23.94471153846154	74.4872822237409	MMP9
Naloxone hydrochloride BOSS	1/65	0.04456515191829398	0.09083965212934444	0	0	23.94471153846154	74.4872822237409	MMP9
Calcium phosphate BOSS	1/65	0.04456515191829398	0.09083965212934444	0	0	23.94471153846154	74.4872822237409	MMP9
Nilotinib	1/66	0.04523613528541748	0.09145566481617012	0	0	23.57514792899408	72.98533526719285	HCK
Silybin CTD 00003999	1/66	0.04523613528541748	0.09145566481617012	0	0	23.57514792899408	72.98533526719285	MMP9
SANGUINARINE CTD 00000244	1/66	0.04523613528541748	0.09145566481617012	0	0	23.57514792899408	72.98533526719285	MMP9
Chromium(II) chloride CTD 00000877	1/67	0.04590668109129191	0.092309650626814	0	0	23.216783216783217	71.53426658516943	HCK
beclomethasone CTD 00005468	1/67	0.04590668109129191	0.092309650626814	0	0	23.216783216783217	71.53426658516943	MMP9
5-azacytidine BOSS	1/68	0.046576789586793774	0.09290383767446264	0	0	22.869115958668196	70.13164167770657	PTPRC
histamine CTD 00006100	1/68	0.046576789586793774	0.09290383767446264	0	0	22.869115958668196	70.13164167770657	PTPRC
kaempferol BOSS	1/68	0.046576789586793774	0.09290383767446264	0	0	22.869115958668196	70.13164167770657	MMP9
170449-18-0 CTD 00003361	1/70	0.04791569572777685	0.09531892412156677	0	0	22.204013377926422	67.46272365268403	MMP9
Sodium dodecyl sulfate CTD 00006753	1/72	0.04925285580043781	0.09719926980245552	0	0	21.57638136511376	64.9619085278147	IL7R
profenamine PC3 UP	1/72	0.04925285580043781	0.09719926980245552	0	0	21.57638136511376	64.9619085278147	IL7R
baicalein CTD 00000302	1/72	0.04925285580043781	0.09719926980245552	0	0	21.57638136511376	64.9619085278147	MMP9
ns-398 CTD 00002958	1/74	0.05058827191294091	0.09930784776577317	0	0	20.98314014752371	62.6144353100612	MMP9
glyburide BOSS	1/74	0.05058827191294091	0.09930784776577317	0	0	20.98314014752371	62.6144353100612	MMP9
methylprednisolone BOSS	1/75	0.051255326641940394	0.09982712832880537	0	0	20.698544698544698	61.494046042978006	MMP9
TOSYLPHENYLALANYL CHLOROMETHYL KETONE CTD 00006910	1/75	0.051255326641940394	0.09982712832880537	0	0	20.698544698544698	61.494046042978006	MMP9
propofol BOSS	1/75	0.051255326641940394	0.09982712832880537	0	0	20.698544698544698	61.494046042978006	MMP9
tanespimycin HL60 UP	1/76	0.05192194616352185	0.10007753353797993	0	0	20.42153846153846	60.40719102216577	FCGR2A
iodine BOSS	1/76	0.05192194616352185	0.10007753353797993	0	0	20.42153846153846	60.40719102216577	MMP9
kainic acid BOSS	1/76	0.05192194616352185	0.10007753353797993	0	0	20.42153846153846	60.40719102216577	MMP9
myricetin BOSS	1/76	0.05192194616352185	0.10007753353797993	0	0	20.42153846153846	60.40719102216577	MMP9
Bosutinib LINCS	1/78	0.05325388064665963	0.10052117234423663	0	0	19.88911088911089	58.32848923315731	HCK
mifepristone BOSS	1/78	0.05325388064665963	0.10052117234423663	0	0	19.88911088911089	58.32848923315731	MMP9
3,4-Dihydro-2-phenyl-2H-1-benzopyran-3,4-diol BOSS	1/78	0.05325388064665963	0.10052117234423663	0	0	19.88911088911089	58.32848923315731	MMP9
isoproterenol CTD 00006175	1/79	0.05391919613024895	0.10052117234423663	0	0	19.633136094674555	57.334033233451834	MMP9
temozolomide BOSS	1/79	0.05391919613024895	0.10052117234423663	0	0	19.633136094674555	57.334033233451834	MMP9
warfarin BOSS	1/79	0.05391919613024895	0.10052117234423663	0	0	19.633136094674555	57.334033233451834	MMP9
berberine BOSS	1/79	0.05391919613024895	0.10052117234423663	0	0	19.633136094674555	57.334033233451834	MMP9
clonidine HL60 UP	1/79	0.05391919613024895	0.10052117234423663	0	0	19.633136094674555	57.334033233451834	FCGR2A
rotenone BOSS	1/79	0.05391919613024895	0.10052117234423663	0	0	19.633136094674555	57.334033233451834	CYBB
diphenhydramine BOSS	1/79	0.05391919613024895	0.10052117234423663	0	0	19.633136094674555	57.334033233451834	MMP9
trichostatin A HL60 DOWN	2/543	0.05397032435135705	0.10052117234423663	0	0	5.990449784349969	17.488045450688123	HCK;MNDA
Bathocuproine disulfonate CTD 00001350	1/80	0.0545840774557414	0.10052117234423663	0	0	19.383641674780915	56.36788314936266	HCK
tanespimycin PC3 UP	1/80	0.0545840774557414	0.10052117234423663	0	0	19.383641674780915	56.36788314936266	IL7R
Kinome 3629 Roche	1/80	0.0545840774557414	0.10052117234423663	0	0	19.383641674780915	56.36788314936266	HCK
withaferin A PC3 UP	1/80	0.0545840774557414	0.10052117234423663	0	0	19.383641674780915	56.36788314936266	IL7R
hesperadin TTD 00008420	1/80	0.0545840774557414	0.10052117234423663	0	0	19.383641674780915	56.36788314936266	HCK
Gallic acid BOSS	1/80	0.0545840774557414	0.10052117234423663	0	0	19.383641674780915	56.36788314936266	MMP9
geldanamycin HL60 UP	1/80	0.0545840774557414	0.10052117234423663	0	0	19.383641674780915	56.36788314936266	FCGR2A
trans-Lutein BOSS	1/81	0.055248524880398144	0.10094156499540746	0	0	19.140384615384615	55.42890084307133	MMP9
bromocriptine HL60 UP	1/81	0.055248524880398144	0.10094156499540746	0	0	19.140384615384615	55.42890084307133	FCGR2A
2'-Deoxy cyclic AMP BOSS	1/81	0.055248524880398144	0.10094156499540746	0	0	19.140384615384615	55.42890084307133	MMP9
nicotinamide adenine dinucleotide BOSS	1/82	0.05591253867208649	0.10094156499540746	0	0	18.903133903133902	54.51600716299186	CYBB
Dasatinib Kinome Scan	1/82	0.05591253867208649	0.10094156499540746	0	0	18.903133903133902	54.51600716299186	HCK
Dasatinib FDA	1/82	0.05591253867208649	0.10094156499540746	0	0	18.903133903133902	54.51600716299186	HCK
ebselen BOSS	1/82	0.05591253867208649	0.10094156499540746	0	0	18.903133903133902	54.51600716299186	CYBB
metformin CTD 00006282	1/83	0.05657611909016789	0.10094156499540746	0	0	18.671669793621014	53.628178220195004	MMP9
silibinin BOSS	1/83	0.05657611909016789	0.10094156499540746	0	0	18.671669793621014	53.628178220195004	MMP9
biochanin A CTD 00000149	1/83	0.05657611909016789	0.10094156499540746	0	0	18.671669793621014	53.628178220195004	MMP9
Pentadecane BOSS	1/83	0.05657611909016789	0.10094156499540746	0	0	18.671669793621014	53.628178220195004	MMP9
Vorinostat BOSS	1/83	0.05657611909016789	0.10094156499540746	0	0	18.671669793621014	53.628178220195004	MMP9
phenol BOSS	1/83	0.05657611909016789	0.10094156499540746	0	0	18.671669793621014	53.628178220195004	MMP9
Idocyklin BOSS	1/85	0.057901980842456284	0.10220734498994215	0	0	18.225274725274726	51.92387482596371	MMP9
Isoflavone BOSS	1/85	0.057901980842456284	0.10220734498994215	0	0	18.225274725274726	51.92387482596371	MMP9
curcumin TTD 00007338	1/85	0.057901980842456284	0.10220734498994215	0	0	18.225274725274726	51.92387482596371	MMP9
Irinotecan hydrochloride CTD 00002224	2/565	0.05792859632874539	0.10220734498994215	0	0	5.749851983422143	16.378707084923164	ITGAX;MMP9
arsenite CTD 00000779	3/1300	0.05820006430404791	0.10220734498994215	0	0	3.9298380878951424	11.17594400331721	HCK;CD163;MMP9
nifedipine CTD 00006395	1/86	0.05856426270354889	0.10220734498994215	0	0	18.00995475113122	51.10559906499446	MMP9
chitosamine CTD 00006030	1/86	0.05856426270354889	0.10220734498994215	0	0	18.00995475113122	51.10559906499446	MMP9
WH-4-025 LINCS	1/86	0.05856426270354889	0.10220734498994215	0	0	18.00995475113122	51.10559906499446	HCK
Vincristine sulfate BOSS	1/86	0.05856426270354889	0.10220734498994215	0	0	18.00995475113122	51.10559906499446	PTPRC
vorinostat HL60 DOWN	2/569	0.05865932299825981	0.10220734498994215	0	0	5.708112874779541	16.18825809661196	HCK;MNDA
Pioglitazone BOSS	1/87	0.059226112230162595	0.10295380256832003	0	0	17.79964221824687	50.30877970707926	MMP9
Gefitinib	1/88	0.05988752968928858	0.10361935369495512	0	0	17.594164456233422	49.53262213559414	HCK
IN1152 CTD 00001901	1/88	0.05988752968928858	0.10361935369495512	0	0	17.594164456233422	49.53262213559414	MMP9
Dichloromercury CTD 00006273	1/89	0.06054851533730227	0.1045199429488466	0	0	17.393356643356643	48.77636968918565	HCK
chrysin CTD 00001976	1/90	0.06120906942384395	0.10461517958749729	0	0	17.197061365600693	48.03930144720859	CYBB
Heparitin BOSS	1/90	0.06120906942384395	0.10461517958749729	0	0	17.197061365600693	48.03930144720859	MMP9
Ponatinib FDA	1/90	0.06120906942384395	0.10461517958749729	0	0	17.197061365600693	48.03930144720859	HCK
fenofibrate CTD 00006620	1/90	0.06120906942384395	0.10461517958749729	0	0	17.197061365600693	48.03930144720859	MMP9
Eicosapentaenoic acid BOSS	1/91	0.061869192229165065	0.10461517958749729	0	0	17.005128205128205	47.32073015810725	MMP9
7,8-Benzoflavone CTD 00000606	1/91	0.061869192229165065	0.10461517958749729	0	0	17.005128205128205	47.32073015810725	MMP9
9,10-Phenanthrenequinone TTD 00001360	1/91	0.061869192229165065	0.10461517958749729	0	0	17.005128205128205	47.32073015810725	ITGB2
SB 202190 CTD 00003161	1/91	0.061869192229165065	0.10461517958749729	0	0	17.005128205128205	47.32073015810725	MMP9
LITHIUM BOSS	1/91	0.061869192229165065	0.10461517958749729	0	0	17.005128205128205	47.32073015810725	MMP9
Diallyl trisulfide CTD 00001934	1/92	0.06252888400611405	0.10549090635045091	0	0	16.817413355874894	46.620000334774936	MMP9
KIN001-111/A770041 LINCS	1/93	0.0631881450049838	0.10564489861507405	0	0	16.63377926421405	45.93648645509872	HCK
Sunitinib BOSS	1/93	0.0631881450049838	0.10564489861507405	0	0	16.63377926421405	45.93648645509872	MMP9
Levorphanol tartrate BOSS	1/93	0.0631881450049838	0.10564489861507405	0	0	16.63377926421405	45.93648645509872	MMP9
Deguelin CTD 00003487	1/93	0.0631881450049838	0.10564489861507405	0	0	16.63377926421405	45.93648645509872	MMP9
tetracycline BOSS	1/96	0.0651633459609098	0.10845979730406463	0	0	16.106072874493925	43.98340031976613	MMP9
carbon monoxide BOSS	1/96	0.0651633459609098	0.10845979730406463	0	0	16.106072874493925	43.98340031976613	MMP9
hydrocortisone CTD 00006117	1/97	0.06582088646897687	0.10906623503990823	0	0	15.9375	43.36303795043664	MMP9
lovastatin CTD 00006225	1/97	0.06582088646897687	0.10906623503990823	0	0	15.9375	43.36303795043664	MMP9
Erlotinib BOSS	1/98	0.0664779974990266	0.10942396048512341	0	0	15.772402854877082	42.75715849568251	MMP9
Omega-3 Fatty Acids BOSS	1/98	0.0664779974990266	0.10942396048512341	0	0	15.772402854877082	42.75715849568251	MMP9
prednisolone BOSS	1/98	0.0664779974990266	0.10942396048512341	0	0	15.772402854877082	42.75715849568251	MMP9
Toxoflavin TTD 00011503	1/99	0.0671346793118268	0.11001806477532851	0	0	15.610675039246468	42.165284659663705	ITGB2
Calcimycin CTD 00005287	1/99	0.0671346793118268	0.11001806477532851	0	0	15.610675039246468	42.165284659663705	ITGB2
N-acetyl-L-aspartic acid PC3 DOWN	1/100	0.0677909321684321	0.1103642309262877	0	0	15.452214452214452	41.58695944336839	MNDA
myricetin CTD 00001847	1/100	0.0677909321684321	0.1103642309262877	0	0	15.452214452214452	41.58695944336839	MMP9
TITANIUM BOSS	1/100	0.0677909321684321	0.1103642309262877	0	0	15.452214452214452	41.58695944336839	MMP9
Phenethyl isothiocyanate CTD 00002443	1/101	0.06844675632813549	0.11094637627044183	0	0	15.296923076923077	41.02174509036264	MMP9
METHAMPHETAMINE CTD 00006286	1/101	0.06844675632813549	0.11094637627044183	0	0	15.296923076923077	41.02174509036264	MMP9
MAGNESIUM BOSS	1/105	0.07106577111244515	0.11444357945380779	0	0	14.705621301775148	38.883860874713555	MMP9
nitric oxide CTD 00006402	1/105	0.07106577111244515	0.11444357945380779	0	0	14.705621301775148	38.883860874713555	ITGB2
L-arginine BOSS	1/105	0.07106577111244515	0.11444357945380779	0	0	14.705621301775148	38.883860874713555	CYBB
Dasatinib BOSS	1/106	0.07171945564755952	0.11524681425871335	0	0	14.564835164835165	38.37824191326997	HCK
9,10-Phenanthrenequinone CTD 00000222	1/107	0.07237271302138136	0.11604590191359425	0	0	14.426705370101596	37.88345989762488	ITGB2
celecoxib BOSS	1/109	0.07367794735955839	0.11788471577529343	0	0	14.158119658119658	36.92510869837499	MMP9
docetaxel CTD 00002688	1/110	0.07432992482113487	0.11841855260583373	0	0	14.027522935779816	36.46092188437438	MMP9
butyric acid BOSS	1/110	0.07432992482113487	0.11841855260583373	0	0	14.027522935779816	36.46092188437438	MMP9
Pioglitazone CTD 00002515	1/111	0.07498147617408504	0.11894716049790889	0	0	13.8993006993007	36.00633555775069	MMP9
thymidine BOSS	1/111	0.07498147617408504	0.11894716049790889	0	0	13.8993006993007	36.00633555775069	MMP9
ionomycin CTD 00007090	1/112	0.07563260165457579	0.11921749074365337	0	0	13.773388773388774	35.561069658685284	HCK
beta-Levulose BOSS	1/112	0.07563260165457579	0.11921749074365337	0	0	13.773388773388774	35.561069658685284	CYBB
buflomedil PC3 UP	1/112	0.07563260165457579	0.11921749074365337	0	0	13.773388773388774	35.561069658685284	PTPRC
salicylic acid BOSS	1/113	0.0762833015257954	0.11973581505314722	0	0	13.649725274725276	35.124854668215484	MMP9
menadione PC3 UP	1/113	0.0762833015257954	0.11973581505314722	0	0	13.649725274725276	35.124854668215484	IL7R
Healon BOSS	1/115	0.07758342547122989	0.12126484989620806	0	0	13.408906882591094	34.278549183883314	MMP9
LITHOCHOLIC ACID CTD 00006221	1/115	0.07758342547122989	0.12126484989620806	0	0	13.408906882591094	34.278549183883314	MMP9
Sorafenib	1/116	0.0782328500656856	0.12146561500136965	0	0	13.291638795986621	33.86796814289058	HCK
PD-173955 Kinome Scan	1/116	0.0782328500656856	0.12146561500136965	0	0	13.291638795986621	33.86796814289058	HCK
disulfiram CTD 00005860	1/116	0.0782328500656856	0.12146561500136965	0	0	13.291638795986621	33.86796814289058	MMP9
irinotecan MCF7 UP	2/671	0.07836491290410945	0.12146561500136965	0	0	4.812406576980568	12.254211005168473	FCER1G;MMP9
Vandetanib	1/117	0.07888185006491323	0.12175953619978308	0	0	13.176392572944296	33.465456074891975	HCK
SKI-606 Kinome Scan	1/117	0.07888185006491323	0.12175953619978308	0	0	13.176392572944296	33.465456074891975	HCK
HG-5-113-01 LINCS	1/118	0.07953042574340898	0.1222533817212733	0	0	13.063116370808679	33.07078940821261	HCK
Ethylene dimethacrylate BOSS	1/118	0.07953042574340898	0.1222533817212733	0	0	13.063116370808679	33.07078940821261	MMP9
Nandrolone phenpropionate BOSS	1/119	0.0801785773482284	0.12299559081872564	0	0	12.951760104302478	32.683752572491365	MMP9
CP466722 LINCS	1/120	0.08082630514243107	0.1237340967612525	0	0	12.842275371687137	32.30413764153673	HCK
raloxifene CTD 00007367	2/686	0.08142556026563336	0.12421386348087617	0	0	4.703216374269005	11.795977300405733	IL7R;MMP9
PP-242 Kinome Scan	1/121	0.08147360937992953	0.12421386348087617	0	0	12.734615384615385	31.931744005669536	HCK
cycloheximide BOSS	1/122	0.08212049030352013	0.12494405886670548	0	0	12.628734901462174	31.56637805709565	MMP9
ARSENIC BOSS	1/123	0.0827669482026598	0.12567063155669161	0	0	12.524590163934427	31.207852882207167	MMP9
PKC-412 Kinome Scan	1/125	0.08405859584406139	0.12634261678380135	0	0	12.321339950372208	30.510609054520092	HCK
Dabrafenib LINCS	1/125	0.08405859584406139	0.12634261678380135	0	0	12.321339950372208	30.510609054520092	HCK
Dabrafenib FDA	1/125	0.08405859584406139	0.12634261678380135	0	0	12.321339950372208	30.510609054520092	HCK
CGP74514A LINCS	1/125	0.08405859584406139	0.12634261678380135	0	0	12.321339950372208	30.510609054520092	HCK
Dexbrompheniramine BOSS	1/125	0.08405859584406139	0.12634261678380135	0	0	12.321339950372208	30.510609054520092	MMP9
K-252a, Nocardiopsis sp. RBC	1/126	0.08470378610994247	0.12654541539316708	0	0	12.222153846153846	30.171547606030725	HCK
FLUOXETINE HYDROCHLORIDE BOSS	1/126	0.08470378610994247	0.12654541539316708	0	0	12.222153846153846	30.171547606030725	MMP9
citric acid BOSS	1/126	0.08470378610994247	0.12654541539316708	0	0	12.222153846153846	30.171547606030725	MMP9
Dinoprostone CTD 00007049	1/127	0.08534855435846095	0.12725315519578145	0	0	12.124542124542124	29.838640846336183	MMP9
AZD4547 LINCS	1/128	0.08599290084161816	0.1274476458688524	0	0	12.028467595396728	29.511731389716054	HCK
Oxotremorine BOSS	1/128	0.08599290084161816	0.1274476458688524	0	0	12.028467595396728	29.511731389716054	MMP9
L-histidine BOSS	1/128	0.08599290084161816	0.1274476458688524	0	0	12.028467595396728	29.511731389716054	ITGB2
rosiglitazone BOSS	1/129	0.0866368257895979	0.12789245711797786	0	0	11.93389423076923	29.190667049405032	MMP9
trichostatin A BOSS	1/129	0.0866368257895979	0.12789245711797786	0	0	11.93389423076923	29.190667049405032	MMP9
DEOXYNIVALENOL CTD 00000341	1/130	0.08728032948282613	0.12858725769351018	0	0	11.840787119856888	28.875300617691458	HCK
Docosahexaenoic acid BOSS	1/131	0.08792341216396707	0.1292786929841729	0	0	11.749112426035502	28.565489678311135	MMP9
lindane CTD 00001115	1/132	0.0885660740976256	0.1299667832911902	0	0	11.658837345860247	28.261096407773028	MMP9
Agarose BOSS	1/133	0.08920831552654583	0.1301391897093139	0	0	11.56993006993007	27.961987399777197	MMP9
isoproterenol BOSS	1/133	0.08920831552654583	0.1301391897093139	0	0	11.56993006993007	27.961987399777197	MMP9
ACRYLAMIDE BOSS	1/133	0.08920831552654583	0.1301391897093139	0	0	11.56993006993007	27.961987399777197	MMP9
Adenosine triphosphate BOSS	1/134	0.0898501366981315	0.13081898572095857	0	0	11.48235974551764	27.668033488594023	MMP9
WH-4-023 LINCS	1/135	0.09049153788962172	0.13114621738556123	0	0	11.39609644087256	27.37910958093047	HCK
retinol BOSS	1/135	0.09049153788962172	0.13114621738556123	0	0	11.39609644087256	27.37910958093047	MMP9
glutathione CTD 00006035	1/136	0.09113251933916015	0.13114621738556123	0	0	11.311111111111112	27.09509450732931	MMP9
dihydroergotamine HL60 UP	1/136	0.09113251933916015	0.13114621738556123	0	0	11.311111111111112	27.09509450732931	PTPRC
isotretinoin HL60 UP	1/136	0.09113251933916015	0.13114621738556123	0	0	11.311111111111112	27.09509450732931	CYBB
methylergometrine HL60 UP	1/136	0.09113251933916015	0.13114621738556123	0	0	11.311111111111112	27.09509450732931	PTPRC
ACROLEIN CTD 00005313	1/139	0.09305294778000921	0.13365133812418312	0	0	11.063545150501673	26.271346249500873	MMP9
thalidomide CTD 00006858	1/141	0.09433113934836754	0.13496609168304893	0	0	10.904395604395605	25.744666591456088	MMP9
Bosutinib FDA	1/141	0.09433113934836754	0.13496609168304893	0	0	10.904395604395605	25.744666591456088	HCK
BMS-536924,KIN001-126 LINCS	1/142	0.09496960768666611	0.13535898107065056	0	0	10.826513911620294	25.487761269858467	HCK
docetaxel BOSS	1/142	0.09496960768666611	0.13535898107065056	0	0	10.826513911620294	25.487761269858467	MMP9
Deacetylchitin BOSS	1/143	0.09560765804905279	0.13574827784063984	0	0	10.74972914409534	25.235014503062555	MMP9
genistein BOSS	1/143	0.09560765804905279	0.13574827784063984	0	0	10.74972914409534	25.235014503062555	MMP9
Decitabine BOSS	1/144	0.0962452906927208	0.13600110259531578	0	0	10.674018289402905	24.9863315899439	MMP9
Cadmium sulfate CTD 00001745	1/144	0.0962452906927208	0.13600110259531578	0	0	10.674018289402905	24.9863315899439	IL7R
Dasatinib	1/145	0.09688250588107172	0.13600110259531578	0	0	10.599358974358974	24.74162061287202	HCK
HG-6-64-01 LINCS	1/145	0.09688250588107172	0.13600110259531578	0	0	10.599358974358974	24.74162061287202	HCK
TITANIUM DIOXIDE CTD 00000489	1/145	0.09688250588107172	0.13600110259531578	0	0	10.599358974358974	24.74162061287202	MMP9
(-)-isoprenaline HL60 DOWN	1/145	0.09688250588107172	0.13600110259531578	0	0	10.599358974358974	24.74162061287202	MMP9
etoposide HL60 UP	1/147	0.0981556848695491	0.1375288691957524	0	0	10.453108535300316	24.263760128553066	HCK
AST-487 Kinome Scan	1/148	0.09879164917820933	0.1377538819181077	0	0	10.381475667189953	24.030439828110733	HCK
nifedipine BOSS	1/148	0.09879164917820933	0.1377538819181077	0	0	10.381475667189953	24.030439828110733	MMP9
ibuprofen CTD 00006137	1/149	0.09942719702960191	0.1377538819181077	0	0	10.31081081081081	23.800749699495004	MMP9
VANADIUM CTD 00006979	1/149	0.09942719702960191	0.1377538819181077	0	0	10.31081081081081	23.800749699495004	ITGAX
EXEL-2880/GSK-1363089 Kinome Scan	1/149	0.09942719702960191	0.1377538819181077	0	0	10.31081081081081	23.800749699495004	HCK
lomustine PC3 UP	1/149	0.09942719702960191	0.1377538819181077	0	0	10.31081081081081	23.800749699495004	IL7R
HG-9-91-01 LINCS	1/153	0.10196522892436038	0.14100767717420842	0	0	10.037449392712551	22.91673575257858	HCK
phenoxybenzamine PC3 UP	1/154	0.10259869827474406	0.14162046663526826	0	0	9.971342383107089	22.704048948468227	IL7R
carisoprodol BOSS	1/156	0.10386439240175746	0.1431020517535325	0	0	9.84168734491315	22.288165712956463	MMP9
Vanadic sulfate CTD 00001628	1/157	0.10449661767090834	0.14370699361766323	0	0	9.778106508875739	22.084836982249673	CYBB
oleic acid BOSS	1/159	0.10575982587109314	0.1451758495352275	0	0	9.653359298928919	21.6870878501383	MMP9
raloxifene HL60 DOWN	1/160	0.10639080929197228	0.1455050774140209	0	0	9.592162554426706	21.492545549184015	CD48
Sorafenib tosylate BOSS	1/160	0.10639080929197228	0.1455050774140209	0	0	9.592162554426706	21.492545549184015	MMP9
eugenol CTD 00005949	1/161	0.10702137927515622	0.14609891042333253	0	0	9.53173076923077	21.300812848489535	IL7R
nitroglycerin BOSS	1/162	0.10765153607985092	0.14669000520770895	0	0	9.472049689440993	21.111832756245473	MMP9
cinnamaldehyde CTD 00000671	1/165	0.10953952979240406	0.1489897809242205	0	0	9.297373358348969	20.560860328803205	IL7R
DL-METHIONINE BOSS	1/167	0.11079613089957123	0.15014994788575772	0	0	9.184430027803522	20.206328583253025	MMP9
Estrone sulfate BOSS	1/167	0.11079613089957123	0.15014994788575772	0	0	9.184430027803522	20.206328583253025	MMP9
arachidonic acid CTD 00007139	1/168	0.11142381377754271	0.15072603172816687	0	0	9.128972823583602	20.032747651479024	MMP9
morphine BOSS	1/172	0.11393043330489243	0.15383710050606164	0	0	8.913630229419702	19.361895672082163	MMP9
MG-132 CTD 00002789	1/173	0.11455606142954752	0.15412244069364078	0	0	8.861359570661897	19.199827642632826	MMP9
COBALT CTD 00005696	1/173	0.11455606142954752	0.15412244069364078	0	0	8.861359570661897	19.199827642632826	MMP9
emetine HL60 UP	2/849	0.11697243478219539	0.15440116345106822	0	0	3.7660369933097204	8.081226097780238	FCGR2A;TLR7
palmitic acid BOSS	1/177	0.1170544743988581	0.15440116345106822	0	0	8.658216783216783	18.57287813568562	CYBB
niclosamide HL60 UP	1/178	0.11767805399440506	0.15440116345106822	0	0	8.608865710560625	18.421274429233133	HCK
ARSENIC CTD 00005442	2/853	0.11789178522018552	0.15440116345106822	0	0	3.7475518997258126	8.012221551968343	IL7R;MMP9
PhIP CTD 00002156	1/179	0.11830122462385118	0.15440116345106822	0	0	8.560069144338808	18.27164868713807	MMP9
GEMCITABINE HYDROCHLORIDE BOSS	1/179	0.11830122462385118	0.15440116345106822	0	0	8.560069144338808	18.27164868713807	MMP9
IRON CTD 00006166	1/180	0.11892398653215269	0.15440116345106822	0	0	8.5118177911474	18.12396472528597	ITGB2
histamine BOSS	1/180	0.11892398653215269	0.15440116345106822	0	0	8.5118177911474	18.12396472528597	MMP9
doxycycline HL60 DOWN	1/180	0.11892398653215269	0.15440116345106822	0	0	8.5118177911474	18.12396472528597	CYBB
folic acid BOSS	1/181	0.1195463399789491	0.15440116345106822	0	0	8.464102564102564	17.97818721267465	MMP9
hemin BOSS	1/181	0.1195463399789491	0.15440116345106822	0	0	8.464102564102564	17.97818721267465	MMP9
hydrogen sulfide BOSS	1/181	0.1195463399789491	0.15440116345106822	0	0	8.464102564102564	17.97818721267465	MMP9
1,9-Pyrazoloanthrone CTD 00003948	1/181	0.1195463399789491	0.15440116345106822	0	0	8.464102564102564	17.97818721267465	MMP9
methotrexate BOSS	1/182	0.1201682851848245	0.15440116345106822	0	0	8.416914577135572	17.834281650542312	MMP9
(-)-isoprenaline HL60 UP	1/182	0.1201682851848245	0.15440116345106822	0	0	8.416914577135572	17.834281650542312	IL7R
L-leucine BOSS	1/182	0.1201682851848245	0.15440116345106822	0	0	8.416914577135572	17.834281650542312	MMP9
bilirubin BOSS	1/182	0.1201682851848245	0.15440116345106822	0	0	8.416914577135572	17.834281650542312	MMP9
PROPIDIUM BOSS	1/182	0.1201682851848245	0.15440116345106822	0	0	8.416914577135572	17.834281650542312	MMP9
glycerol BOSS	1/183	0.12078982243597657	0.15440116345106822	0	0	8.370245139475909	17.69221434111893	MMP9
ellagic acid BOSS	1/184	0.12141095196078043	0.15440116345106822	0	0	8.324085750315259	17.55195237329604	MMP9
COPPER BOSS	1/184	0.12141095196078043	0.15440116345106822	0	0	8.324085750315259	17.55195237329604	MMP9
Melatonin BOSS	1/184	0.12141095196078043	0.15440116345106822	0	0	8.324085750315259	17.55195237329604	MMP9
L-proline BOSS	1/184	0.12141095196078043	0.15440116345106822	0	0	8.324085750315259	17.55195237329604	MMP9
Sunitinib Kinome Scan	1/185	0.12203167400444613	0.15440116345106822	0	0	8.278428093645484	17.413463595089883	HCK
sucrose BOSS	1/185	0.12203167400444613	0.15440116345106822	0	0	8.278428093645484	17.413463595089883	MMP9
IRON BOSS	1/185	0.12203167400444613	0.15440116345106822	0	0	8.278428093645484	17.413463595089883	MMP9
lactic acid BOSS	1/186	0.12265198880640278	0.15440116345106822	0	0	8.233264033264033	17.276716593711583	MMP9
methane BOSS	1/186	0.12265198880640278	0.15440116345106822	0	0	8.233264033264033	17.276716593711583	PTPRC
L-alanine BOSS	1/186	0.12265198880640278	0.15440116345106822	0	0	8.233264033264033	17.276716593711583	MMP9
methanol BOSS	1/186	0.12265198880640278	0.15440116345106822	0	0	8.233264033264033	17.276716593711583	MMP9
L-cysteine BOSS	1/186	0.12265198880640278	0.15440116345106822	0	0	8.233264033264033	17.276716593711583	MMP9
Demecolcine CTD 00005762	2/876	0.12321656524424247	0.15440116345106822	0	0	3.6445461479786423	7.630993652908826	CD48;IL7R
liothyronine BOSS	1/187	0.12327189662625608	0.15440116345106822	0	0	8.188585607940446	17.14168067303224	MMP9
Sunitinib FDA	1/187	0.12327189662625608	0.15440116345106822	0	0	8.188585607940446	17.14168067303224	HCK
acetic acid BOSS	1/187	0.12327189662625608	0.15440116345106822	0	0	8.188585607940446	17.14168067303224	MMP9
ZINC BOSS	1/187	0.12327189662625608	0.15440116345106822	0	0	8.188585607940446	17.14168067303224	MMP9
ethanol BOSS	1/187	0.12327189662625608	0.15440116345106822	0	0	8.188585607940446	17.14168067303224	MMP9
Imatinib mesylate BOSS	1/187	0.12327189662625608	0.15440116345106822	0	0	8.188585607940446	17.14168067303224	PTPRC
Quercetin dihydrate BOSS	1/187	0.12327189662625608	0.15440116345106822	0	0	8.188585607940446	17.14168067303224	MMP9
Hydrogen BOSS	1/187	0.12327189662625608	0.15440116345106822	0	0	8.188585607940446	17.14168067303224	MMP9
sodium chloride BOSS	1/187	0.12327189662625608	0.15440116345106822	0	0	8.188585607940446	17.14168067303224	MMP9
Bortezomib CTD 00003736	2/878	0.12368262956389048	0.1546552544462765	0	0	3.6358447488584473	7.599047991087396	IL7R;MMP9
NICKEL CTD 00006389	1/189	0.12451049227630905	0.15482829492961322	0	0	8.100654664484452	16.87662276492899	MMP9
L-glutamic acid BOSS	1/190	0.12512918060539086	0.15482829492961322	0	0	8.057387057387057	16.746542799136375	MMP9
cholesterol BOSS	1/190	0.12512918060539086	0.15482829492961322	0	0	8.057387057387057	16.746542799136375	MMP9
formaldehyde BOSS	1/191	0.12574746293189001	0.15482829492961322	0	0	8.014574898785424	16.618057921551642	PTPRC
Insulin BOSS	1/191	0.12574746293189001	0.15482829492961322	0	0	8.014574898785424	16.618057921551642	ITGB2
1-Phosphatidyl-myo-inositol BOSS	1/192	0.1263653395273989	0.15482829492961322	0	0	7.97221103503826	16.491140736895943	MMP9
GONADORELIN BOSS	1/192	0.1263653395273989	0.15482829492961322	0	0	7.97221103503826	16.491140736895943	MMP9
cyclosporin A BOSS	1/192	0.1263653395273989	0.15482829492961322	0	0	7.97221103503826	16.491140736895943	MMP9
folic acid CTD 00005997	1/194	0.12759987638666667	0.15482829492961322	0	0	7.888800318852132	16.241902897594844	IL7R
R406 LINCS	1/194	0.12759987638666667	0.15482829492961322	0	0	7.888800318852132	16.241902897594844	HCK
furosemide BOSS	1/194	0.12759987638666667	0.15482829492961322	0	0	7.888800318852132	16.241902897594844	ITGB2
PIPERONYL BUTOXIDE BOSS	1/194	0.12759987638666667	0.15482829492961322	0	0	7.888800318852132	16.241902897594844	MMP9
17-Hydroxy-17-methylandrost-4-en-3-one BOSS	1/194	0.12759987638666667	0.15482829492961322	0	0	7.888800318852132	16.241902897594844	MMP9
PLATINUM BOSS	1/194	0.12759987638666667	0.15482829492961322	0	0	7.888800318852132	16.241902897594844	MMP9
ethosuximide HL60 DOWN	1/194	0.12759987638666667	0.15482829492961322	0	0	7.888800318852132	16.241902897594844	PTPRC
8-azaguanine HL60 DOWN	2/897	0.12813376829980788	0.15482829492961322	0	0	3.55512104283054	7.304637867340002	HCK;MNDA
valproic acid HL60 DOWN	1/195	0.1282165371568791	0.15482829492961322	0	0	7.847739888977002	16.11953042390011	MNDA
UNII-CXY7B3Q98Z BOSS	1/195	0.1282165371568791	0.15482829492961322	0	0	7.847739888977002	16.11953042390011	MMP9
MANGANESE CHLORIDE CTD 00001187	1/196	0.12883279317309204	0.15482829492961322	0	0	7.807100591715976	15.998621976033613	CD48
Dinoprostone BOSS	1/196	0.12883279317309204	0.15482829492961322	0	0	7.807100591715976	15.998621976033613	MMP9
2-Butanone BOSS	1/196	0.12883279317309204	0.15482829492961322	0	0	7.807100591715976	15.998621976033613	MMP9
R-atenolol PC3 UP	1/196	0.12883279317309204	0.15482829492961322	0	0	7.807100591715976	15.998621976033613	PTPRC
water BOSS	1/196	0.12883279317309204	0.15482829492961322	0	0	7.807100591715976	15.998621976033613	MMP9
Staurosporine, Streptomyces sp. RBC	1/197	0.12944864464882133	0.15482829492961322	0	0	7.766875981161696	15.879153037390667	HCK
LAMININ BOSS	1/197	0.12944864464882133	0.15482829492961322	0	0	7.766875981161696	15.879153037390667	MMP9
tamoxifen BOSS	1/197	0.12944864464882133	0.15482829492961322	0	0	7.766875981161696	15.879153037390667	MMP9
5-Fluorouracil BOSS	1/197	0.12944864464882133	0.15482829492961322	0	0	7.766875981161696	15.879153037390667	MMP9
rapamycin BOSS	1/198	0.13006409184275305	0.15482829492961322	0	0	7.727059742288168	15.761099618273683	MMP9
hydrocortisone BOSS	1/198	0.13006409184275305	0.15482829492961322	0	0	7.727059742288168	15.761099618273683	MMP9
Bisulfite BOSS	1/198	0.13006409184275305	0.15482829492961322	0	0	7.727059742288168	15.761099618273683	MMP9
Bosutinib	1/199	0.13067913499845	0.15531194319304598	0	0	7.687645687645688	15.64443824556026	HCK
doxorubicin BOSS	1/200	0.1312937743788508	0.15579356959787083	0	0	7.648627754155393	15.529145947074285	MMP9
Pentadecafluorooctanoic acid CTD 00001078	1/203	0.1331352721403634	0.1569772463905394	0	0	7.533891850723534	15.191261053858508	MMP9
R406 Kinome Scan	1/203	0.1331352721403634	0.1569772463905394	0	0	7.533891850723534	15.191261053858508	HCK
Vitamin D3 BOSS	1/203	0.1331352721403634	0.1569772463905394	0	0	7.533891850723534	15.191261053858508	MMP9
parthenolide PC3 UP	1/203	0.1331352721403634	0.1569772463905394	0	0	7.533891850723534	15.191261053858508	IL7R
TAE-684 Kinome Scan	1/204	0.13374829876775887	0.15720179191660758	0	0	7.496400151572566	15.08122493657931	HCK
HG-14-10-04 LINCS	1/204	0.13374829876775887	0.15720179191660758	0	0	7.496400151572566	15.08122493657931	HCK
Capsaicin CTD 00005570	1/206	0.1349731445586558	0.1583911980309778	0	0	7.422514071294559	14.86491639441318	MMP9
epinephrine BOSS	1/207	0.13558496421681043	0.15885860374379052	0	0	7.3861090365944735	14.758603945167462	MMP9
2,2',4,4',5,5'-Hexachlorobiphenyl CTD 00000731	1/208	0.13619638203416756	0.15932406954940356	0	0	7.350055741360089	14.653493381130971	CYBB
NVP-TAE684 LINCS	1/212	0.13863803973548888	0.1616719460238303	0	0	7.209259934378418	14.244695765376848	HCK
(-)-Epigallocatechin gallate BOSS	1/212	0.13863803973548888	0.1616719460238303	0	0	7.209259934378418	14.244695765376848	MMP9
MANGANESE CTD 00006240	1/213	0.13924745198354085	0.16187516293086626	0	0	7.1748911465892595	14.145317256840377	CD48
PARAQUAT CTD 00006471	1/213	0.13924745198354085	0.16187516293086626	0	0	7.1748911465892595	14.145317256840377	MMP9
oxyphenbutazone BOSS	1/217	0.14168109966441964	0.1644473294076883	0	0	7.0405982905982905	13.758571893916644	MMP9
progesterone BOSS	1/221	0.14410835676658856	0.16700407700053252	0	0	6.911188811188811	13.388284366064061	MMP9
resveratrol BOSS	1/225	0.14652923881610935	0.169545495613041	0	0	6.7864010989010985	13.03348885747455	MMP9
FENRETINIDE CTD 00007166	1/228	0.14834072599510653	0.17137500021794916	0	0	6.695696374110471	12.777018739420685	MMP9
ethanol CTD 00005337	1/231	0.15014864241304673	0.17319471310900275	0	0	6.607357859531772	12.528406327177356	CYBB
gemcitabine CTD 00002382	1/235	0.15255365433336623	0.17569646876783976	0	0	6.493096646942801	12.208572982222558	MMP9
OTSSP167 LINCS	1/237	0.15375378892413294	0.1768049752079674	0	0	6.4374185136897	12.05343999397185	HCK
1-chloro-2,4-dinitrobenzene CTD 00005848	1/242	0.15674722423087173	0.17996903522803792	0	0	6.3022661985317585	11.678860629309973	IL7R
TPEN CTD 00001994	1/253	0.1632982053052164	0.1872016405964268	0	0	6.023809523809524	10.916210693256447	MMP9
AZD7762 LINCS	1/254	0.16389139964346228	0.18759261743805528	0	0	5.999695956217695	10.850757728052265	HCK
Sunitinib	1/258	0.1662602740197357	0.1900117417368408	0	0	5.905118228075427	10.594967865091538	HCK
PD 98059 CTD 00003206	1/262	0.1686229150224983	0.19241633247966064	0	0	5.813439434129089	10.348447315570603	MMP9
picrotoxinin PC3 UP	1/266	0.17097933779285224	0.1948064736874151	0	0	5.724528301886792	10.110733794887718	MNDA
CEP-701 Kinome Scan	1/272	0.17450234575219342	0.1985164300300182	0	0	5.596082883905762	9.769737162215218	HCK
puromycin HL60 UP	1/274	0.17567358897215055	0.19954374075615267	0	0	5.554522400676247	9.660023289440478	FCGR2A
arbutin CTD 00005438	1/282	0.18034314804524715	0.20453552156351198	0	0	5.394196550780181	9.239686177870396	C1QB
Zinc sulfate CTD 00007264	1/287	0.1832491368439844	0.2075150042799458	0	0	5.2985476062399135	8.991151257470962	MMP9
Allococaine CTD 00005697	1/290	0.1849881349791893	0.20916591553877942	0	0	5.242746872504658	8.84694446527222	MMP9
luteolin HL60 DOWN	1/293	0.1867236944501783	0.2108079342502772	0	0	5.18809272918862	8.70626979520071	HCK
zuclopenthixol PC3 UP	1/301	0.19133508951868614	0.21568682818470072	0	0	5.047692307692308	8.347515115478279	HCK
Fulvestrant CTD 00002740	1/310	0.196493881366796	0.22116709188637854	0	0	4.898431665421957	7.97035565776603	MMP9
N-Acetyl-L-cysteine CTD 00005305	1/315	0.1993466554488051	0.22370122421404373	0	0	4.819206271435571	7.771982062044985	MMP9
Staurosporine Kinome Scan	1/315	0.1993466554488051	0.22370122421404373	0	0	4.819206271435571	7.771982062044985	HCK
MG-262 PC3 UP	1/320	0.20219002213302786	0.22655026576351314	0	0	4.742464432119604	7.581053808807234	IL7R
5-Fluorouracil CTD 00005987	2/1202	0.2041809176516044	0.22843699659066716	0	0	2.609166666666667	4.145310480917882	ITGB2;MMP9
indomethacin CTD 00006147	1/335	0.21066396358762554	0.23533631968347357	0	0	4.526024873330263	7.049243027066202	MMP9
Bisphenol A CTD 00000312	2/1262	0.21986717442443274	0.24524914208662363	0	0	2.476984126984127	3.751966297230888	ITGB2;MMP9
vorinostat PC3 DOWN	1/355	0.22183257674987789	0.24707101362561248	0	0	4.265971316818774	6.423837572148413	IL7R
Arsenenous acid CTD 00000922	2/1283	0.225393244679665	0.25066154565272164	0	0	2.4336455893832944	3.6259096102537263	HCK;MMP9
MERCURY CTD 00006274	1/364	0.22681042260560194	0.2518611259978624	0	0	4.15829624920534	6.169417778922329	MMP9
minoxidil PC3 UP	1/371	0.23066162061110207	0.2557559548951713	0	0	4.078170478170478	5.981874682998638	MNDA
nocodazole HL60 UP	1/373	0.23175868673918304	0.25658997460409555	0	0	4.055831265508685	5.929862949463259	PTPRC
cicloheximide PC3 UP	1/378	0.23449499991564918	0.25923369975816196	0	0	4.001020199959192	5.802763672016745	IL7R
sanguinarine HL60 UP	1/384	0.23776662910732707	0.26246049266446786	0	0	3.9371359710785296	5.655560528026784	IL7R
glibenclamide HL60 DOWN	2/1333	0.23861252571566557	0.263004028344378	0	0	2.335962935136489	3.3472346332533776	PTPRC;ITGB2
piperlongumine HL60 DOWN	1/389	0.24048306365894986	0.264673667695649	0	0	3.8854084060269627	5.537117329363008	MNDA
NICKEL CHLORIDE CTD 00001064	1/399	0.24588898547217367	0.27022364134608157	0	0	3.7858523386161576	5.31107806699423	MMP9
Dronabinol CTD 00006853	1/402	0.24750378140139198	0.2715970698563947	0	0	3.7569537694225974	5.245945072943045	MMP9
alprostadil HL60 UP	1/409	0.2512591603731875	0.2753119518669389	0	0	3.6911764705882355	5.098512656327252	IL7R
rosiglitazone CTD 00003139	1/411	0.25232892491805337	0.2760775296162231	0	0	3.6727954971857413	5.057519411355589	MMP9
Pirinixic acid CTD 00000280	2/1402	0.25696825338074125	0.28074064686530326	0	0	2.2126190476190475	3.0065128010680975	CD163;ITGB2
cimetidine PC3 UP	1/422	0.2581873048941886	0.28165887806638756	0	0	3.5748218527315916	4.840558917097386	FCGR2A
Vorinostat CTD 00003560	1/425	0.2597776309910175	0.28297885425668673	0	0	3.5489840348330914	4.783779492440126	MMP9
primaquine PC3 UP	1/434	0.2645296344135731	0.28773398830950053	0	0	3.473618759992894	4.619225155480104	PTPRC
deptropine HL60 DOWN	1/435	0.26505588252154966	0.2878855132788802	0	0	3.4654377880184333	4.601458882655739	CYBB
scopolamine PC3 UP	1/454	0.2749884038933244	0.2982381523274539	0	0	3.3168619460010187	4.282156171152761	PTPRC
pregnenolone PC3 UP	1/456	0.2760266492318054	0.2989284236222172	0	0	3.3019442096365172	4.250453646178265	PTPRC
theophylline CTD 00006862	1/472	0.28428304744875704	0.3074223652643535	0	0	3.1871631553160213	4.008765662534434	ITGB2
hydrogen peroxide CTD 00006118	3/2673	0.2853755430253535	0.30815588390546156	0	0	1.7687436159346273	2.217914768292315	PTPRC;CYBB;MMP9
digitoxigenin PC3 UP	1/483	0.28990851004576806	0.3125970021363064	0	0	3.112671560804341	3.854078452428214	PTPRC
paclitaxel CTD 00007144	1/493	0.2949869113114428	0.3176125354786012	0	0	3.047842401500938	3.720880042130186	MMP9
3-(1-methylpyrrolidin-2-yl)pyridine CTD 00006393	1/499	0.29801774237092626	0.3204121391964872	0	0	3.010194624652456	3.644148403879033	MMP9
SELENIUM CTD 00006731	2/1559	0.29898593389118816	0.32098922772733623	0	0	1.972703917790623	2.3817613373694972	C1QB;MMP9
Dasatinib CTD 00004330	1/502	0.2995286166998742	0.321108488220038	0	0	2.991708889912483	3.6066406442883427	HCK
oxygen CTD 00006454	1/524	0.3105164412078684	0.33240896727863906	0	0	2.8626268568907194	3.3478948623670326	MMP9
curcumin CTD 00000663	1/528	0.3124969493588471	0.33404846310773306	0	0	2.84031528244052	3.3037427483140815	MMP9
clindamycin HL60 DOWN	2/1626	0.3169270344423875	0.3382980109399373	0	0	1.8844417077175697	2.1653812628654197	PTPRC;CYBB
puromycin PC3 UP	1/552	0.3242694959209736	0.3456396919272269	0	0	2.7132486388384756	3.0556072512337504	IL7R
4-Hydroxytamoxifen CTD 00000850	1/586	0.3406271016370752	0.3625558850042689	0	0	2.5510848126232744	2.7474340136171964	IL7R
cytarabine CTD 00005743	1/594	0.3444221348576237	0.3660715261915315	0	0	2.5156310805551954	2.6813790635528147	FCGR2A
etifenin PC3 DOWN	1/609	0.35148321134015037	0.3730435224494606	0	0	2.45167004048583	2.563449846040906	IL7R
proscillaridin HL60 DOWN	1/620	0.35661637900887294	0.37795240168461747	0	0	2.406735429352554	2.4815720096904355	HCK
estradiol CTD 00005920	4/4336	0.360560447506823	0.38158886620921234	0	0	1.4454293628808865	1.4744762191260186	ITGB2;CYBB;IL7R;MMP9
neostigmine bromide PC3 DOWN	1/650	0.3704248090862573	0.39132241215183095	0	0	2.291928410572478	2.2761251041424027	IL7R
troglitazone CTD 00002415	1/651	0.37088031493401985	0.39132241215183095	0	0	2.288284023668639	2.2696937060459	MMP9
8-Bromo-cAMP, Na CTD 00007044	1/652	0.3713355147569794	0.39132241215183095	0	0	2.28465083303793	2.263287685917564	IL7R
digoxigenin HL60 DOWN	1/662	0.37587072226006263	0.39554146727225825	0	0	2.248923542418247	2.2005942170734167	HCK
quercetin CTD 00006679	3/3158	0.3845910530908437	0.4041465303666493	0	0	1.4549200403400087	1.390284794155064	FCER1G;ITGB2;MMP9
scriptaid PC3 DOWN	1/692	0.38929472078859395	0.4085123727316134	0	0	2.1479461204497383	2.026412290120077	IL7R
formaldehyde CTD 00006001	3/3192	0.3915799767976006	0.4103316939963589	0	0	1.4365004703668862	1.3468132837699038	PTPRC;ITGB2;IL7R
azacyclonol HL60 DOWN	1/703	0.39414931025715555	0.41244316010031473	0	0	2.113083497698882	1.967334580742416	PTPRC
Fonofos CTD 00005884	1/712	0.3980945678339732	0.41598645852314053	0	0	2.085361895488478	1.920755302132506	CD48
TERBUFOS CTD 00000658	1/715	0.39940434327889196	0.416769749508409	0	0	2.076276664511959	1.905567239278853	CD48
doxorubicin CTD 00005874	1/750	0.4144907669167584	0.43190634535863903	0	0	1.9756598541645272	1.739972681859339	MMP9
medrysone HL60 DOWN	1/760	0.4187360884059701	0.43571978989376464	0	0	1.948616600790514	1.6962988463601492	CD48
cephaeline HL60 UP	1/767	0.42169078733216403	0.4381814885127514	0	0	1.9301064470777265	1.6666140376214746	FCGR2A
parathion CTD 00006472	1/776	0.42546919396836286	0.4414910464608954	0	0	1.9067990074441687	1.6294793714531022	CD48
tamoxifen CTD 00006827	1/802	0.43625621940949444	0.45205379838532567	0	0	1.8424085278017863	1.528324945582711	MMP9
(-)-Epigallocatechin gallate CTD 00002033	2/2114	0.4444222635753597	0.45987505438117887	0	0	1.4105113636363635	1.1438966811736404	CYBB;IL7R
lycorine HL60 UP	1/862	0.46043567885109465	0.47578353481279784	0	0	1.7086571964620745	1.3252039533646847	PTPRC
Cianidanol CTD 00005600	1/870	0.463585829484418	0.47837428174258945	0	0	1.6922191732318315	1.3009167307631633	ITGB2
anisomycin PC3 UP	1/899	0.4748625311834179	0.48933202659343894	0	0	1.635086517046428	1.217697858994289	IL7R
diazinon CTD 00005790	1/1027	0.5220551788628778	0.5372186072945796	0	0	1.4215024741340532	0.923951007001757	ITGB2
METHYL METHANESULFONATE CTD 00006307	3/3864	0.5261685175837395	0.5407035595059423	0	0	1.1390125026488662	0.7313983604187335	PTPRC;ITGB2;CD48
trichostatin A PC3 DOWN	1/1133	0.5581224549053582	0.5727491123442572	0	0	1.2811905409078554	0.747160711866463	IL7R
anisomycin HL60 UP	1/1142	0.5610653285494988	0.5749760391746929	0	0	1.2704779882693993	0.7342320091698284	PTPRC
genistein CTD 00007324	1/1231	0.589203189611711	0.6027787960789697	0	0	1.172983114446529	0.6204895120595522	MMP9
danazol HL60 DOWN	1/1233	0.5898158112170564	0.6027787960789697	0	0	1.170954045954046	0.6181993047514658	PTPRC
vincristine CTD 00006988	1/1245	0.593473761571123	0.6056851558421338	0	0	1.1589166460549096	0.6046789864327415	CD48
chlorzoxazone HL60 DOWN	1/1286	0.6057444693687385	0.6173614865895088	0	0	1.1194851840766238	0.5611946197903138	PTPRC
metronidazole PC3 UP	1/1316	0.6145041565378708	0.6254324110317044	0	0	1.0921906990348056	0.5318308867134712	HCK
Disodium selenite CTD 00007229	1/1370	0.6298177690033874	0.6401426504624593	0	0	1.0460751812103164	0.48362645394548565	TLR7
lobeline HL60 DOWN	1/1510	0.6669292894533322	0.676937778108157	0	0	0.9418871387062242	0.381531402047356	PTPRC
COPPER CTD 00005706	1/1688	0.709129249369452	0.7187904108050032	0	0	0.8343896767133282	0.2867943094591402	IL7R
POTASSIUM CHROMATE CTD 00001284	1/1897	0.7523249463941862	0.7615370885949313	0	0	0.7339337877312561	0.20886796993086915	IL7R
calcitriol CTD 00005558	1/1958	0.7637603594404644	0.7720621024778608	0	0	0.7086592508156125	0.19098452179734526	IL7R
ETHYL METHANESULFONATE CTD 00005938	1/2315	0.821435648676132	0.829237615488524	0	0	0.5874609400970681	0.11555455297235553	PTPRC
AFLATOXIN B1 CTD 00007128	1/3081	0.9039557106474642	0.9111071354710196	0	0	0.42222777222777225	0.04263441232906329	ITGB2
7646-79-9 CTD 00000928	1/3094	0.9049841036466176	0.9111071354710196	0	0	0.42012982168171303	0.04194487932063008	HCK
trichostatin A CTD 00000660	1/3584	0.9370637117289876	0.9421289209815766	0	0	0.3521544043453058	0.022891446172564348	HCK
Tetradioxin CTD 00006848	1/3768	0.9462545650741038	0.9500855552161042	0	0	0.33119601396745013	0.018296476629761128	MMP9
acetaminophen CTD 00005295	1/4135	0.9609839411878238	0.9635741943985726	0	0	0.2949648319749916	0.011738886696524295	CD48
VALPROIC ACID CTD 00006977	3/8312	0.9691630780506988	0.9704674698111976	0	0	0.3832755281786453	0.012005104056922249	HCK;ITGB2;MMP9
cyclosporin A CTD 00007121	1/4825	0.9790690336543183	0.9790690336543183	0	0	0.24177190968235746	0.0051142313012103495	IL7R
