# Supplementary material for: Machine learning-driven dissection of the obesity-ccRCC interface: FCGR2A emerges as a central coordinator of tumor-immune crosstalk
Source: Front Oncol. 2025 Oct 22;15:1598007. doi: 10.3389/fonc.2025.1598007 (PMC12586000; doi:10.3389/fonc.2025.1598007)
Supplement: Supplementary Table 4 — qPCR primers. [file Table4.xlsx]

## Sheet: Sheet1
Forward Primer	TTTGAGATGAGTAATCCCAGCCA
Reverse Primer	TCAGGCCCAGTCTCCATTTTA
